# Supplementary material for: Viral and host factors associated with SARS-CoV-2 disease severity in Georgia, USA
Source: PLoS One. 2025 Apr 1;20(4):e0317972. doi: 10.1371/journal.pone.0317972 (PMC11960886; doi:10.1371/journal.pone.0317972)
Supplement: S1 Dataset — (XLSX) [file pone.0317972.s006.xlsx]

## Sheet: Sheet3
Sample	GISAID ID	Lineage	Coverage (%)	Depth (X)	SARS-CoV-2 Sequencing method	Viral Co-infections detected
hCoV-19/USA/GA-EHC-1393Q/2021	EPI_ISL_2346141	B.1.1.7	100	97	Metagenomic
hCoV-19/USA/GA-EHC-1407E-2/2021	EPI_ISL_2842767	B.1.1.7	100	1398	Amplicon
hCoV-19/USA/GA-EHC-1410H/2021	EPI_ISL_3718949	B.1.1.7	100	1099	Metagenomic
hCoV-19/USA/GA-EHC-1412J/2021	EPI_ISL_3718943	B.1.1.7	100	2399	Metagenomic
hCoV-19/USA/GA-EHC-1422T/2021	EPI_ISL_2346148	B.1.1.7	100	30	Metagenomic
hCoV-19/USA/GA-EHC-1424V/2021	EPI_ISL_2346160	B.1.617.2	100	1697	Metagenomic
hCoV-19/USA/GA-EHC-1432D_2/2021	EPI_ISL_3718930	A.2.5	100	311	Metagenomic
hCoV-19/USA/GA-EHC-1443O/2021	EPI_ISL_3718952	B.1.1.7	96	29	Metagenomic
hCoV-19/USA/GA-EHC-1444P/2021	EPI_ISL_2550820	B.1.1.7	100	1336	Amplicon
hCoV-19/USA/GA-EHC-1445Q-2/2021	EPI_ISL_2920405	B.1.351	100	722	Metagenomic
hCoV-19/USA/GA-EHC-1447S/2021	EPI_ISL_2920406	B.1.1.7	100	206	Metagenomic
hCoV-19/USA/GA-EHC-1450V/2021	EPI_ISL_2550822	B.1.1.7	100	71	Metagenomic
hCoV-19/USA/GA-EHC-1463I/2021	EPI_ISL_3718951	B.1.1.7	99	24	Metagenomic
hCoV-19/USA/GA-EHC-1465K/2021	EPI_ISL_7961503	B.1.1.7	100	657	Metagenomic	N
hCoV-19/USA/GA-EHC-1467M/2021	EPI_ISL_3718942	B.1.1.7	100	1259	Metagenomic
hCoV-19/USA/GA-EHC-1473S/2021	EPI_ISL_8055715	B.1.1.7	99	3242	Metagenomic
hCoV-19/USA/GA-EHC-1475U/2021	EPI_ISL_4206169	B.1.1.7	100	6332	Metagenomic
hCoV-19/USA/GA-EHC-1485E/2021	EPI_ISL_2920408	B.1.1.7	100	2183	Metagenomic
hCoV-19/USA/GA-EHC-1488H/2021	EPI_ISL_3718948	B.1.1.7	100	457	Metagenomic
hCoV-19/USA/GA-EHC-1494N/2021	EPI_ISL_3718937	B.1.1.7	100	43	Metagenomic
hCoV-19/USA/GA-EHC-1495O/2021	EPI_ISL_2842772	B.1.1.7	100	2540	Metagenomic
hCoV-19/USA/GA-EHC-1496P/2021	EPI_ISL_3718946	B.1.1.7	100	8532	Metagenomic
hCoV-19/USA/GA-EHC-1514H/2021	EPI_ISL_2842778	B.1.1.7	100	1291	Metagenomic
hCoV-19/USA/GA-EHC-1519M/2021	EPI_ISL_2920409	B.1.1.7	100	2583	Metagenomic
hCoV-19/USA/GA-EHC-1522P/2021	EPI_ISL_3718945	B.1.1.7	100	103	Metagenomic
hCoV-19/USA/GA-EHC-1523Q/2021	EPI_ISL_7949484	B.1.1.7	97	2084	Metagenomic
hCoV-19/USA/GA-EHC-1525S/2021	EPI_ISL_2920411	B.1.1.7	100	17101	Metagenomic
hCoV-19/USA/GA-EHC-1543K/2021	EPI_ISL_3718923	B.1.617.2	100	569	Metagenomic
hCoV-19/USA/GA-EHC-1547O/2021	EPI_ISL_3799187	AY.3	100	436	Metagenomic
hCoV-19/USA/GA-EHC-1551S/2021	EPI_ISL_7189374	B.1.1.7	100	882	Amplicon
hCoV-19/USA/GA-EHC-1554V/2021	EPI_ISL_3758738	B.1.621	100	58	Metagenomic
hCoV-19/USA/GA-EHC-1556X/2021	EPI_ISL_3718925	B.1.617.2	100	5077	Metagenomic
hCoV-19/USA/GA-EHC-1620J/2021	EPI_ISL_3718926	B.1.617.2	100	1038	Metagenomic
hCoV-19/USA/GA-EHC-1622L/2021	EPI_ISL_3718922	AY.2	100	44	Metagenomic
hCoV-19/USA/GA-EHC-1624N/2021	EPI_ISL_3718919	B.1.617.2	100	233	Metagenomic
hCoV-19/USA/GA-EHC-1625O/2021	EPI_ISL_3718920	B.1.617.2	100	101	Metagenomic
hCoV-19/USA/GA-EHC-1626P/2021	EPI_ISL_3718921	B.1.617.2	99	32	Metagenomic
hCoV-19/USA/GA-EHC-1628R/2021	EPI_ISL_3718918	AY.3	100	2306	Metagenomic
hCoV-19/USA/GA-EHC-1634X/2021	EPI_ISL_8055718	P.1	97	1371	Metagenomic
hCoV-19/USA/GA-EHC-1636Z/2021	EPI_ISL_3718927	AY.3	100	3706	Metagenomic
hCoV-19/USA/GA-EHC-1637A/2021	EPI_ISL_4004655	B.1.617.2	100	486	Metagenomic
hCoV-19/USA/GA-EHC-1650N/2021	EPI_ISL_3718914	B.1.617.2	100	6470	Metagenomic
hCoV-19/USA/GA-EHC-1659W/2021	EPI_ISL_4206173	B.1.617.2	100	408	Metagenomic
hCoV-19/USA/GA-EHC-1665C/2021	EPI_ISL_3758747	P.1	100	9443	Metagenomic
hCoV-19/USA/GA-EHC-1669G/2021	EPI_ISL_3758752	B.1.1.7	100	886	Metagenomic
hCoV-19/USA/GA-EHC-1671I/2021	EPI_ISL_3758745	P.1	100	59	Metagenomic
hCoV-19/USA/GA-EHC-1673K/2021	EPI_ISL_3758746	P.1	100	214	Metagenomic
hCoV-19/USA/GA-EHC-1676N/2021	EPI_ISL_3758740	B.1.617.2	100	48	Metagenomic
hCoV-19/USA/GA-EHC-1678P/2021	EPI_ISL_3758736	B.1.617.2	100	231	Metagenomic
hCoV-19/USA/GA-EHC-1683U/2021	EPI_ISL_3758721	B.1.617.2	100	82	Metagenomic
hCoV-19/USA/GA-EHC-1702N/2021	EPI_ISL_3758732	B.1.617.2	100	3256	Metagenomic
hCoV-19/USA/GA-EHC-1703O/2021	EPI_ISL_3758744	B.1.617.2	100	11566	Metagenomic
hCoV-19/USA/GA-EHC-1709U/2021	EPI_ISL_3758753	B.1.1.7	100	115	Metagenomic
hCoV-19/USA/GA-EHC-1711W/2021	EPI_ISL_6914685	AY.3.1	100	2355	Metagenomic	N
hCoV-19/USA/GA-EHC-1713Y/2021	EPI_ISL_3758733	B.1.617.2	100	127	Metagenomic
hCoV-19/USA/GA-EHC-1714Z/2021	EPI_ISL_3758734	B.1.617.2	100	4988	Metagenomic
hCoV-19/USA/GA-EHC-1716B/2021	EPI_ISL_4206170	B.1.617.2	100	1047	Metagenomic
hCoV-19/USA/GA-EHC-1717C/2021	EPI_ISL_4206171	B.1.617.2	100	69	Metagenomic
hCoV-19/USA/GA-EHC-1718D/2021	EPI_ISL_7949485	AY.25	99	879	Metagenomic
hCoV-19/USA/GA-EHC-1720F/2021	EPI_ISL_3718077	B.1.621	100	408	Metagenomic
hCoV-19/USA/GA-EHC-1722H/2021	EPI_ISL_7747681	B.1.621	100	91	Metagenomic	N
hCoV-19/USA/GA-EHC-1775I/2021	EPI_ISL_3758720	B.1.617.2	100	212	Metagenomic
hCoV-19/USA/GA-EHC-1779M/2021	EPI_ISL_4206172	B.1.617.2	100	6766	Metagenomic
hCoV-19/USA/GA-EHC-1788V/2021	EPI_ISL_3758726	B.1.617.2	100	1537	Metagenomic
hCoV-19/USA/GA-EHC-1794B/2021	EPI_ISL_3758724	B.1.1.7	100	11496	Metagenomic
hCoV-19/USA/GA-EHC-1796D/2021	EPI_ISL_7747682	AY.25	100	43	Metagenomic	N
hCoV-19/USA/GA-EHC-1800H/2021	EPI_ISL_3758723	B.1.617.2	100	6689	Metagenomic
hCoV-19/USA/GA-EHC-1801I_L2/2021	EPI_ISL_5694523	B.1.617.2	100	270	Metagenomic	N
hCoV-19/USA/GA-EHC-1803K/2021	EPI_ISL_4054603	AY.3	100	5214	Metagenomic
hCoV-19/USA/GA-EHC-1804L/2021	EPI_ISL_4054605	B.1.617.2	100	6010	Metagenomic
hCoV-19/USA/GA-EHC-1809Q/2021	EPI_ISL_4054617	P.1	100	2532	Metagenomic
hCoV-19/USA/GA-EHC-1810R/2021	EPI_ISL_5053536	AY.25	100	90	Metagenomic
hCoV-19/USA/GA-EHC-1811S/2021	EPI_ISL_4054606	AY.25†	100	3634	Metagenomic	N
hCoV-19/USA/GA-EHC-1812T/2021	EPI_ISL_8055711	AY.3	99	2766	Metagenomic	N
hCoV-19/USA/GA-EHC-1813U/2021	EPI_ISL_7747683	AY.3.1	100	354	Metagenomic	N
hCoV-19/USA/GA-EHC-1814V/2021	EPI_ISL_5053537	B.1.617.2	100	66	Metagenomic	N
hCoV-19/USA/GA-EHC-1815W/2021	EPI_ISL_5053538	B.1.617.2	100	29	Metagenomic	N
hCoV-19/USA/GA-EHC-1816X/2021	EPI_ISL_4054608	B.1.617.2	100	78	Metagenomic	N
hCoV-19/USA/GA-EHC-1817Y/2021	EPI_ISL_7949487	B.1.617.2	100	1823	Metagenomic	N
hCoV-19/USA/GA-EHC-1824F/2021	EPI_ISL_4818343	B.1.617.2	100	323	Metagenomic	N
hCoV-19/USA/GA-EHC-1847C/2021	EPI_ISL_7949488	AY.47	99	1047	Metagenomic	N
hCoV-19/USA/GA-EHC-1848D/2021	EPI_ISL_4298063	B.1.617.2	99	20	Metagenomic	N
hCoV-19/USA/GA-EHC-1850F/2021	EPI_ISL_4298064	AY.3	100	542	Metagenomic	N
hCoV-19/USA/GA-EHC-1851G/2021	EPI_ISL_4298065	AY.3	100	902	Metagenomic	N
hCoV-19/USA/GA-EHC-1852H/2021	EPI_ISL_4298066	AY.2	100	3565	Metagenomic	N
hCoV-19/USA/GA-EHC-1853I/2021	EPI_ISL_4298067	B.1.617.2	100	6619	Metagenomic	N
hCoV-19/USA/GA-EHC-1854J/2021	EPI_ISL_4298068	B.1.617.2	100	280	Metagenomic	N
hCoV-19/USA/GA-EHC-1855K/2021	EPI_ISL_4298069	B.1.617.2	100	1927	Metagenomic	N
hCoV-19/USA/GA-EHC-1856L/2021	EPI_ISL_4298070	B.1.617.2	100	174	Metagenomic	N
hCoV-19/USA/GA-EHC-1857M/2021	EPI_ISL_4298071	B.1.617.2	100	2851	Metagenomic	N
hCoV-19/USA/GA-EHC-1858N/2021	EPI_ISL_4298072	AY.3	100	46	Metagenomic	N
hCoV-19/USA/GA-EHC-1859O/2021	EPI_ISL_4298073	B.1.617.2	100	7362	Metagenomic	N
hCoV-19/USA/GA-EHC-1860P/2021	EPI_ISL_4298074	B.1.617.2	100	1335	Metagenomic	N
hCoV-19/USA/GA-EHC-1861Q/2021	EPI_ISL_4298075	AY.3	100	1031	Metagenomic	N
hCoV-19/USA/GA-EHC-1862R/2021	EPI_ISL_4298076	B.1.617.2	100	1252	Metagenomic	N
hCoV-19/USA/GA-EHC-1865U/2021	EPI_ISL_8055714	AY.25	100	10753	Amplicon	N
hCoV-19/USA/GA-EHC-1866V/2021	EPI_ISL_7747684	AY.26	100	4681	Metagenomic	N
hCoV-19/USA/GA-EHC-1867W/2021	EPI_ISL_5053539	AY.25	100	740	Metagenomic	N
hCoV-19/USA/GA-EHC-1868X/2021	EPI_ISL_5053540	B.1.617.2	100	4430	Metagenomic	N
hCoV-19/USA/GA-EHC-1869Y/2021	EPI_ISL_8055704	AY.25	100	4009	Metagenomic
hCoV-19/USA/GA-EHC-1870Z/2021	EPI_ISL_5053541	AY.3	100	11319	Amplicon	N
hCoV-19/USA/GA-EHC-1873C/2021	EPI_ISL_5053542	AY.25	100	2063	Metagenomic	N
hCoV-19/USA/GA-EHC-1874D/2021	EPI_ISL_7747699	B.1.621	100	2251	Metagenomic	N
hCoV-19/USA/GA-EHC-1875E/2021	EPI_ISL_7747700	AY.25	100	1570	Metagenomic	N
hCoV-19/USA/GA-EHC-1877G/2021	EPI_ISL_7747701	AY.3	100	2512	Metagenomic	N
hCoV-19/USA/GA-EHC-1878H/2021	EPI_ISL_5694501	AY.25	100	4984	Metagenomic	N
hCoV-19/USA/GA-EHC-1879I/2021	EPI_ISL_7747685	B.1.1.7	100	46	Metagenomic	N
hCoV-19/USA/GA-EHC-1880J/2021	EPI_ISL_5694502	B.1.617.2	100	8168	Amplicon	N (from independent metagenomic library)
hCoV-19/USA/GA-EHC-1881K_L2/2021	EPI_ISL_5053551	B.1.617.2	100	236	Metagenomic	N
hCoV-19/USA/GA-EHC-1882L/2021	EPI_ISL_5694503	AY.3	97	14	Metagenomic	N
hCoV-19/USA/GA-EHC-1884N/2021	EPI_ISL_4054610	B.1.617.2	100	2445	Metagenomic	N
hCoV-19/USA/GA-EHC-1885O/2021	EPI_ISL_5694504	AY.25	100	28	Metagenomic	N
hCoV-19/USA/GA-EHC-1886P/2021	EPI_ISL_5694505	AY.3	100	2047	Metagenomic	N
hCoV-19/USA/GA-EHC-1887Q/2021	EPI_ISL_5694506	AY.25	100	3418	Metagenomic	N
hCoV-19/USA/GA-EHC-1889S/2021	EPI_ISL_5694507	AY.25	100	497	Metagenomic	N
hCoV-19/USA/GA-EHC-1890T/2021	EPI_ISL_5053543	B.1.617.2	99	26	Metagenomic	N
hCoV-19/USA/GA-EHC-1891U/2021	EPI_ISL_7949489	AY.25	99	1010	Metagenomic	N
hCoV-19/USA/GA-EHC-1892V_L2/2021	EPI_ISL_5694525	AY.25	100	287	Metagenomic	N
hCoV-19/USA/GA-EHC-1893W/2021	EPI_ISL_5053544	B.1.617.2	100	314	Metagenomic	N
hCoV-19/USA/GA-EHC-1894X/2021	EPI_ISL_4256819	B.1.617.2	100	2152	Metagenomic	N
hCoV-19/USA/GA-EHC-1921Y_L2/2021	EPI_ISL_5694526	AY.3	100	454	Metagenomic	N
hCoV-19/USA/GA-EHC-1922Z_L2/2021	EPI_ISL_5694527	B.1.617.2	99	545	Amplicon	N (from independent metagenomic library)
hCoV-19/USA/GA-EHC-1923A_L2/2021	EPI_ISL_5694528	AY.33	100	150	Metagenomic	N
hCoV-19/USA/GA-EHC-1924B/2021	EPI_ISL_4256820	B.1.617.2	100	1055	Metagenomic	N
hCoV-19/USA/GA-EHC-1927E/2021	EPI_ISL_7961504	AY.25	100	375	Metagenomic	N
hCoV-19/USA/GA-EHC-1928F/2021	EPI_ISL_4256821	AY.3	100	240	Metagenomic	N
hCoV-19/USA/GA-EHC-1929G/2021	EPI_ISL_4256822	AY.3	100	454	Metagenomic	N
hCoV-19/USA/GA-EHC-1931I_L2/2021	EPI_ISL_5694529	B.1.617.2	100	1072	Metagenomic	N
hCoV-19/USA/GA-EHC-1934L_L2/2021	EPI_ISL_5053553	AY.25	100	486	Metagenomic	N
hCoV-19/USA/GA-EHC-1935M/2021	EPI_ISL_7949490	AY.3.1	99	847	Metagenomic	N
hCoV-19/USA/GA-EHC-1936N_L2/2021	EPI_ISL_5694530	B.1.617.2	100	72	Metagenomic	N
hCoV-19/USA/GA-EHC-1937O_L2/2021	EPI_ISL_5694531	B.1.617.2	100	30	Metagenomic	N
hCoV-19/USA/GA-EHC-1939Q/2021	EPI_ISL_4256823	B.1.617.2	100	6516	Metagenomic	N
hCoV-19/USA/GA-EHC-1940R/2021	EPI_ISL_4256824	B.1.617.2	100	174	Metagenomic	N
hCoV-19/USA/GA-EHC-1942T/2021	EPI_ISL_7949527	AY.103	98	431	Metagenomic
hCoV-19/USA/GA-EHC-1943U_L2/2021	EPI_ISL_5053552	AY.25	100	1477	Metagenomic	N
hCoV-19/USA/GA-EHC-1945W/2021	EPI_ISL_4256825	AY.3	100	672	Metagenomic	N
hCoV-19/USA/GA-EHC-1947Y/2021	EPI_ISL_7949491	AY.25	100	2124	Metagenomic
hCoV-19/USA/GA-EHC-1950B/2021	EPI_ISL_4256826	AY.3	100	3426	Metagenomic	N
hCoV-19/USA/GA-EHC-1953E/2021	EPI_ISL_5053545	AY.3	100	69	Metagenomic	N
hCoV-19/USA/GA-EHC-1954F/2021	EPI_ISL_4256827	B.1.617.2	99	19	Metagenomic	N
hCoV-19/USA/GA-EHC-1955G/2021	EPI_ISL_4256828	B.1.617.2	100	7738	Metagenomic	N
hCoV-19/USA/GA-EHC-1957I/2021	EPI_ISL_4256838	B.1.617.2	92	11	Metagenomic	N
hCoV-19/USA/GA-EHC-1958J/2021	EPI_ISL_4256830	B.1.617.2	100	4373	Metagenomic	N
hCoV-19/USA/GA-EHC-1984J/2021	EPI_ISL_8055705	AY.25	99	2510	Metagenomic	N
hCoV-19/USA/GA-EHC-1985K_L2/2021	EPI_ISL_5694533	AY.25	100	7633	Metagenomic	N
hCoV-19/USA/GA-EHC-1988N/2021	EPI_ISL_5053546	P.1	100	2088	Metagenomic	N
hCoV-19/USA/GA-EHC-1989O/2021	EPI_ISL_8059588	B.1.617.2	100	48	Metagenomic	N
hCoV-19/USA/GA-EHC-1990P/2021	EPI_ISL_5053547	AY.3	100	47	Metagenomic	N
hCoV-19/USA/GA-EHC-1991Q/2021	EPI_ISL_5053548	AY.3	100	2625	Metagenomic	N
hCoV-19/USA/GA-EHC-1992R/2021	EPI_ISL_5053554	AY.25	100	32	Metagenomic	N
hCoV-19/USA/GA-EHC-1993S/2021	EPI_ISL_7949492	AY.25	100	2312	Metagenomic
hCoV-19/USA/GA-EHC-1994T/2021	EPI_ISL_5053555	AY.25	100	6470	Metagenomic	N
hCoV-19/USA/GA-EHC-1996V/2021	EPI_ISL_5053556	B.1.617.2	100	100	Metagenomic	N
hCoV-19/USA/GA-EHC-1997W/2021	EPI_ISL_7949493	AY.44	100	4754	Metagenomic	N
hCoV-19/USA/GA-EHC-1998X/2021	EPI_ISL_4256840	B.1.617.2	98	16	Metagenomic	N
hCoV-19/USA/GA-EHC-1999Y/2021	EPI_ISL_4256831	AY.3	100	787	Metagenomic	N
hCoV-19/USA/GA-EHC-2000Z/2021	EPI_ISL_4256832	B.1.617.2	100	969	Metagenomic	N
hCoV-19/USA/GA-EHC-2001A/2021	EPI_ISL_4256833	B.1.617.2	100	37	Metagenomic	N
hCoV-19/USA/GA-EHC-2002B/2021	EPI_ISL_7949494	AY.119	100	4137	Metagenomic	N
hCoV-19/USA/GA-EHC-2003C/2021	EPI_ISL_4256834	B.1.617.2	100	5325	Metagenomic	N
hCoV-19/USA/GA-EHC-2004D/2021	EPI_ISL_4256835	AY.3	100	2339	Metagenomic	N
hCoV-19/USA/GA-EHC-2005E/2021	EPI_ISL_4256837	B.1.617.2	100	14652	Amplicon
hCoV-19/USA/GA-EHC-2006F/2021	EPI_ISL_4818299	B.1.617.2	100	498	Metagenomic	N
hCoV-19/USA/GA-EHC-2007G/2021	EPI_ISL_4818302	AY.3	100	1538	Metagenomic	N
hCoV-19/USA/GA-EHC-2008H/2021	EPI_ISL_4818305	AY.3	100	1196	Metagenomic	N
hCoV-19/USA/GA-EHC-2009I/2021	EPI_ISL_4818308	AY.25	100	461	Metagenomic	N
hCoV-19/USA/GA-EHC-2010J/2021	EPI_ISL_4818311	B.1.617.2	100	57	Metagenomic	N
hCoV-19/USA/GA-EHC-2011K/2021	EPI_ISL_4818314	B.1.617.2	100	1804	Metagenomic	N
hCoV-19/USA/GA-EHC-2012L/2021	EPI_ISL_4818317	AY.24	100	190	Metagenomic	N
hCoV-19/USA/GA-EHC-2013M/2021	EPI_ISL_4818319	B.1.617.2	100	37	Metagenomic	N
hCoV-19/USA/GA-EHC-2014N/2021	EPI_ISL_4818322	B.1.617.2	100	82	Metagenomic	N
hCoV-19/USA/GA-EHC-2015O/2021	EPI_ISL_5053557	B.1.617.2	100	41	Metagenomic	N
hCoV-19/USA/GA-EHC-2016P/2021	EPI_ISL_5053558	B.1.617.2	100	2381	Metagenomic	N
hCoV-19/USA/GA-EHC-2017Q/2021	EPI_ISL_5053559	AY.3	100	1116	Metagenomic	N
hCoV-19/USA/GA-EHC-2018R/2021	EPI_ISL_5053560	B.1.617.2	100	691	Metagenomic	N
hCoV-19/USA/GA-EHC-2019S/2021	EPI_ISL_5053561	AY.4	100	13219	Metagenomic	N
hCoV-19/USA/GA-EHC-2020T/2021	EPI_ISL_5053562	B.1.617.2	100	304	Metagenomic	N
hCoV-19/USA/GA-EHC-2021U/2021	EPI_ISL_5053563	B.1.617.2	100	2537	Metagenomic	N
hCoV-19/USA/GA-EHC-2022V/2021	EPI_ISL_5053564	AY.25	100	50	Metagenomic	N
hCoV-19/USA/GA-EHC-2023W/2021	EPI_ISL_5053565	B.1.617.2	100	4461	Metagenomic	N
hCoV-19/USA/GA-EHC-2025Y/2021	EPI_ISL_5053566	AY.3	99	37	Metagenomic	N
hCoV-19/USA/GA-EHC-2026Z/2021	EPI_ISL_8055706	AY.44	100	2292	Metagenomic	N
hCoV-19/USA/GA-EHC-2027A/2021	EPI_ISL_5053567	AY.25	100	274	Metagenomic	N
hCoV-19/USA/GA-EHC-2028B/2021	EPI_ISL_5053568	AY.25	100	769	Metagenomic	N
hCoV-19/USA/GA-EHC-2029C/2021	EPI_ISL_5053569	B.1.617.2	94	15	Metagenomic	N
hCoV-19/USA/GA-EHC-2032F/2021	EPI_ISL_8055707	AY.47	100	3387	Metagenomic	N
hCoV-19/USA/GA-EHC-2033G/2021	EPI_ISL_5053570	B.1.617.2	100	1912	Metagenomic	N
hCoV-19/USA/GA-EHC-2035I/2021	EPI_ISL_5053571	B.1.617.2	100	353	Metagenomic	N
hCoV-19/USA/GA-EHC-2036J/2021	EPI_ISL_7949495	AY.25	100	4591	Metagenomic	N
hCoV-19/USA/GA-EHC-2037K/2021	EPI_ISL_7949496	AY.3.1	100	2795	Metagenomic	N
hCoV-19/USA/GA-EHC-2038L/2021	EPI_ISL_6914686	AY.3	100	7481	Amplicon	N (from independent metagenomic library)
hCoV-19/USA/GA-EHC-2039M/2021	EPI_ISL_6494464	AY.39	100	1180	Metagenomic	N
hCoV-19/USA/GA-EHC-2040N/2021	EPI_ISL_6494465	AY.39	100	1321	Metagenomic	N
hCoV-19/USA/GA-EHC-2042P/2021	EPI_ISL_7747702	AY.25	100	239	Metagenomic	N
hCoV-19/USA/GA-EHC-2044R/2021	EPI_ISL_7961505	AY.75	100	1374	Metagenomic	N
hCoV-19/USA/GA-EHC-2045S/2021	EPI_ISL_7747703	AY.62	100	125	Metagenomic	N
hCoV-19/USA/GA-EHC-2047U/2021	EPI_ISL_6494466	B.1.617.2	100	51	Metagenomic	N
hCoV-19/USA/GA-EHC-2048V/2021	EPI_ISL_7949528	B.1.617.2	100	700	Metagenomic	N
hCoV-19/USA/GA-EHC-2049W/2021	EPI_ISL_6494467	AY.25	100	176	Metagenomic	N
hCoV-19/USA/GA-EHC-2050X/2021	EPI_ISL_6494468	AY.28	100	1744	Amplicon	N (from independent metagenomic library)
hCoV-19/USA/GA-EHC-2051Y/2021	EPI_ISL_6494469	AY.44	100	4318	Metagenomic	N
hCoV-19/USA/GA-EHC-2052Z/2021	EPI_ISL_6494470	B.1.617.2	100	2624	Metagenomic	N
hCoV-19/USA/GA-EHC-2053A/2021	EPI_ISL_6494471	AY.25	99	31	Metagenomic	N
hCoV-19/USA/GA-EHC-2054B/2021	EPI_ISL_6494472	B.1.617.2	100	1891	Metagenomic	N
hCoV-19/USA/GA-EHC-2062J/2021	EPI_ISL_4818370	AY.25	100	24	Metagenomic	N
hCoV-19/USA/GA-EHC-2063K/2021	EPI_ISL_4818373	AY.26	100	84	Metagenomic	N
hCoV-19/USA/GA-EHC-2064L/2021	EPI_ISL_4818376	B.1.617.2	100	454	Metagenomic	N
hCoV-19/USA/GA-EHC-2069Q/2021	EPI_ISL_6914687	AY.47	100	2895	Metagenomic	N
hCoV-19/USA/GA-EHC-2080B/2021	EPI_ISL_6583084	AY.39	100	6390	Metagenomic	N
hCoV-19/USA/GA-EHC-2081C/2021	EPI_ISL_6583085	B.1.617.2	100	6526	Metagenomic	N
hCoV-19/USA/GA-EHC-2083E/2021	EPI_ISL_6583086	B.1.617.2	100	2966	Metagenomic	N
hCoV-19/USA/GA-EHC-2084F/2021	EPI_ISL_6583087	AY.3	100	3356	Metagenomic	N
hCoV-19/USA/GA-EHC-2086H/2021	EPI_ISL_5239371	AY.25	100	101	Metagenomic	N
hCoV-19/USA/GA-EHC-2087I/2021	EPI_ISL_5239372	B.1.617.2	100	165	Metagenomic	N
hCoV-19/USA/GA-EHC-2088J/2021	EPI_ISL_5239373	B.1.617.2	100	225	Metagenomic	N
hCoV-19/USA/GA-EHC-2089K/2021	EPI_ISL_5239374	AY.25	100	1814	Metagenomic	N
hCoV-19/USA/GA-EHC-2090L/2021	EPI_ISL_5239375	AY.3	100	260	Metagenomic	N
hCoV-19/USA/GA-EHC-2091M/2021	EPI_ISL_5239376	B.1.617.2	99	23	Metagenomic	N
hCoV-19/USA/GA-EHC-2092N/2021	EPI_ISL_5239377	AY.3	100	2928	Metagenomic	N
hCoV-19/USA/GA-EHC-2093O/2021	EPI_ISL_5239378	AY.3	100	272	Metagenomic	N
hCoV-19/USA/GA-EHC-2095Q/2021	EPI_ISL_5239379	AY.3	100	335	Metagenomic	N
hCoV-19/USA/GA-EHC-2097S/2021	EPI_ISL_5239380	B.1.617.2	100	6308	Metagenomic	N
hCoV-19/USA/GA-EHC-2098T/2021	EPI_ISL_5239381	AY.25	100	151	Metagenomic	N
hCoV-19/USA/GA-EHC-2099U/2021	EPI_ISL_5239382	B.1.617.2	100	150	Metagenomic	N
hCoV-19/USA/GA-EHC-2100V/2021	EPI_ISL_5239383	B.1.617.2	100	1471	Metagenomic	N
hCoV-19/USA/GA-EHC-2101W/2021	EPI_ISL_5239384	AY.25	100	394	Metagenomic	N
hCoV-19/USA/GA-EHC-2104Z/2021	EPI_ISL_5239385	AY.26	100	2764	Metagenomic	N
hCoV-19/USA/GA-EHC-2105A/2021	EPI_ISL_5239386	B.1.617.2	100	2400	Metagenomic	N
hCoV-19/USA/GA-EHC-2106B/2021	EPI_ISL_7949497	AY.39.1	100	2082	Metagenomic	N
hCoV-19/USA/GA-EHC-2107C/2021	EPI_ISL_7949498	AY.25	100	1703	Metagenomic	N
hCoV-19/USA/GA-EHC-2108D/2021	EPI_ISL_5239387	B.1.617.2	100	41	Metagenomic	N
hCoV-19/USA/GA-EHC-2109E/2021	EPI_ISL_5239388	B.1.617.2	98	16	Metagenomic	N
hCoV-19/USA/GA-EHC-2110F/2021	EPI_ISL_8055712	AY.47	99	2786	Metagenomic	N
hCoV-19/USA/GA-EHC-2112H/2021	EPI_ISL_5239389	AY.25	100	1624	Metagenomic	N
hCoV-19/USA/GA-EHC-2113I/2021	EPI_ISL_5239390	B.1.617.2	100	345	Metagenomic	N
hCoV-19/USA/GA-EHC-2114J/2021	EPI_ISL_5239391	AY.25	100	6816	Metagenomic	N
hCoV-19/USA/GA-EHC-2115K/2021	EPI_ISL_5239392	AY.3	100	40	Metagenomic	N
hCoV-19/USA/GA-EHC-2116L/2021	EPI_ISL_5239393	B.1.617.2	100	26	Metagenomic	N
hCoV-19/USA/GA-EHC-2117M/2021	EPI_ISL_8055717	AY.3	98	1583	Metagenomic
hCoV-19/USA/GA-EHC-2118N/2021	EPI_ISL_5239394	B.1.617.2	100	351	Metagenomic	N
hCoV-19/USA/GA-EHC-2120P/2021	EPI_ISL_5694522	AY.25	100	15501	Metagenomic	N
hCoV-19/USA/GA-EHC-2121Q/2021	EPI_ISL_5239395	AY.26	100	132	Metagenomic	N
hCoV-19/USA/GA-EHC-2122R/2021	EPI_ISL_7949529	AY.47	99	742	Metagenomic	N
hCoV-19/USA/GA-EHC-2123S/2021	EPI_ISL_5239396	B.1.617.2	100	29	Metagenomic	N
hCoV-19/USA/GA-EHC-2124T/2021	EPI_ISL_5239397	AY.25	100	4300	Metagenomic	N
hCoV-19/USA/GA-EHC-2125U/2021	EPI_ISL_5239398	AY.3	100	45	Metagenomic	N
hCoV-19/USA/GA-EHC-2126V/2021	EPI_ISL_7949530	AY.44	99	587	Metagenomic
hCoV-19/USA/GA-EHC-2128X/2021	EPI_ISL_5239399	B.1.617.2	100	392	Metagenomic	N
hCoV-19/USA/GA-EHC-2130Z/2021	EPI_ISL_5239400	AY.3	100	8916	Metagenomic	N
hCoV-19/USA/GA-EHC-2131A/2021	EPI_ISL_5239401	AY.3	100	361	Metagenomic	N
hCoV-19/USA/GA-EHC-2133C/2021	EPI_ISL_7154345	B.1.617.2	100	1034	Amplicon
hCoV-19/USA/GA-EHC-2134D/2021	EPI_ISL_5239403	AY.25	100	4004	Metagenomic	N
hCoV-19/USA/GA-EHC-2135E/2021	EPI_ISL_5239404	AY.25	100	9606	Amplicon	N (from independent metagenomic library)
hCoV-19/USA/GA-EHC-2136F/2021	EPI_ISL_5239405	AY.25	100	396	Metagenomic	N
hCoV-19/USA/GA-EHC-2137G/2021	EPI_ISL_5239406	AY.30	95	12	Metagenomic	N
hCoV-19/USA/GA-EHC-2138H/2021	EPI_ISL_5239407	AY.3	100	3570	Metagenomic	N
hCoV-19/USA/GA-EHC-2139I/2021	EPI_ISL_5694508	B.1.617.2	100	95	Metagenomic	N
hCoV-19/USA/GA-EHC-2140J/2021	EPI_ISL_7949531	AY.25	99	645	Metagenomic	N
hCoV-19/USA/GA-EHC-2141K/2021	EPI_ISL_5694509	B.1.617.2	100	54	Metagenomic	N
hCoV-19/USA/GA-EHC-2142L/2021	EPI_ISL_5694510	B.1.617.2	100	78	Metagenomic	N
hCoV-19/USA/GA-EHC-2143M/2021	EPI_ISL_5694511	B.1.617.2	100	416	Metagenomic	N
hCoV-19/USA/GA-EHC-2144N/2021	EPI_ISL_5694512	AY.25	100	9608	Amplicon	N (from independent metagenomic library)
hCoV-19/USA/GA-EHC-2145O/2021	EPI_ISL_5694513	B.1.617.2	100	2320	Metagenomic	N
hCoV-19/USA/GA-EHC-2146P/2021	EPI_ISL_7154346	AY.3	100	655	Amplicon
hCoV-19/USA/GA-EHC-2147Q/2021	EPI_ISL_7949532	AY.3.1	100	1072	Metagenomic	N
hCoV-19/USA/GA-EHC-2148R/2021	EPI_ISL_5694517	AY.9	100	4072	Metagenomic	N
hCoV-19/USA/GA-EHC-2149S/2021	EPI_ISL_5694518	AY.3	100	5135	Metagenomic	N
hCoV-19/USA/GA-EHC-2150T/2021	EPI_ISL_5694519	B.1.617.2	100	7900	Amplicon	N (from independent metagenomic library)
hCoV-19/USA/GA-EHC-2151U/2021	EPI_ISL_5694516	AY.3	90	18	Metagenomic	N
hCoV-19/USA/GA-EHC-2154X/2021	EPI_ISL_7154347	AY.3	100	656	Amplicon
hCoV-19/USA/GA-EHC-2156Z/2021	EPI_ISL_6914688	AY.54	100	4020	Metagenomic	N
hCoV-19/USA/GA-EHC-2162F/2021	EPI_ISL_6914689	AY.44	85	15	Metagenomic	N
hCoV-19/USA/GA-EHC-2173Q/2021	EPI_ISL_6914690	AY.44	100	2209	Metagenomic	N
hCoV-19/USA/GA-EHC-2174R/2021	EPI_ISL_7950335	AY.25	100	2172	Metagenomic
hCoV-19/USA/GA-EHC-2176T/2021	EPI_ISL_8055708	AY.103	100	2090	Metagenomic
hCoV-19/USA/GA-EHC-2177U/2021	EPI_ISL_5694520	AY.3	100	41	Metagenomic	N
hCoV-19/USA/GA-EHC-2178V/2021	EPI_ISL_5694521	B.1.617.2	99	30	Metagenomic	N
hCoV-19/USA/GA-EHC-2179W/2021	EPI_ISL_6583070	AY.3	100	138	Metagenomic	N
hCoV-19/USA/GA-EHC-2180X/2021	EPI_ISL_6583071	B.1.617.2	100	743	Metagenomic	N
hCoV-19/USA/GA-EHC-2181Y/2021	EPI_ISL_6583072	AY.25	100	361	Metagenomic	N
hCoV-19/USA/GA-EHC-2182Z/2021	EPI_ISL_6583073	AY.3	100	122	Metagenomic	N
hCoV-19/USA/GA-EHC-2183A/2021	EPI_ISL_7949533	AY.25	100	826	Metagenomic	N
hCoV-19/USA/GA-EHC-2184B/2021	EPI_ISL_6583074	AY.44	100	203	Metagenomic	N
hCoV-19/USA/GA-EHC-2185C/2021	EPI_ISL_7949534	AY.26	100	920	Metagenomic
hCoV-19/USA/GA-EHC-2186D/2021	EPI_ISL_7949535	AY.39.1	100	1562	Metagenomic
hCoV-19/USA/GA-EHC-2187E/2021	EPI_ISL_7949536	AY.114	100	738	Metagenomic	N
hCoV-19/USA/GA-EHC-2188F/2021	EPI_ISL_7747704	AY.103	100	1764	Metagenomic	N
hCoV-19/USA/GA-EHC-2189G/2021	EPI_ISL_6583075	B.1.617.2	100	415	Metagenomic	N
hCoV-19/USA/GA-EHC-2190H/2021	EPI_ISL_7949537	AY.44	100	981	Metagenomic	N
hCoV-19/USA/GA-EHC-2191I/2021	EPI_ISL_6583076	AY.25	100	414	Metagenomic	N
hCoV-19/USA/GA-EHC-2192J/2021	EPI_ISL_7949538	AY.25	98	758	Metagenomic	N
hCoV-19/USA/GA-EHC-2193K/2021	EPI_ISL_6583077	AY.25	100	3650	Metagenomic	N
hCoV-19/USA/GA-EHC-2194L/2021	EPI_ISL_6583078	AY.3	100	427	Metagenomic	N
hCoV-19/USA/GA-EHC-2195M/2021	EPI_ISL_6583079	AY.3	100	104	Metagenomic	N
hCoV-19/USA/GA-EHC-2196N/2021	EPI_ISL_6583080	AY.37	100	1908	Metagenomic	N
hCoV-19/USA/GA-EHC-2197O/2021	EPI_ISL_6583081	AY.25	100	56	Metagenomic	N
hCoV-19/USA/GA-EHC-2198P/2021	EPI_ISL_6583082	AY.47	99	36	Metagenomic	N
hCoV-19/USA/GA-EHC-2201S/2021	EPI_ISL_7747686	AY.3	100	1748	Metagenomic	N
hCoV-19/USA/GA-EHC-2202T/2021	EPI_ISL_6583083	B.1.617.2	98	26	Metagenomic	N
hCoV-19/USA/GA-EHC-2203U/2021	EPI_ISL_7949539	AY.26	100	1153	Metagenomic	N
hCoV-19/USA/GA-EHC-2204V/2021	EPI_ISL_6583088	B.1.617.2	100	60	Metagenomic	N
hCoV-19/USA/GA-EHC-2205W/2021	EPI_ISL_6583089	B.1.617.2	100	309	Metagenomic	N
hCoV-19/USA/GA-EHC-2206X/2021	EPI_ISL_6583090	B.1.617.2	100	563	Metagenomic	N
hCoV-19/USA/GA-EHC-2208Z/2021	EPI_ISL_6583091	B.1.617.2	100	122	Metagenomic	N
hCoV-19/USA/GA-EHC-2210B/2021	EPI_ISL_6583092	B.1.617.2	100	1093	Metagenomic	N
hCoV-19/USA/GA-EHC-2211C/2021	EPI_ISL_6583093	B.1.617.2	100	587	Metagenomic	N
hCoV-19/USA/GA-EHC-2212D/2021	EPI_ISL_6583094	AY.3.1	100	9130	Metagenomic	N
hCoV-19/USA/GA-EHC-2213E/2021	EPI_ISL_6583095	B.1.617.2	100	1946	Metagenomic	N
hCoV-19/USA/GA-EHC-2214F/2021	EPI_ISL_6583096	AY.25	100	6001	Metagenomic	N
hCoV-19/USA/GA-EHC-2215G/2021	EPI_ISL_6583097	B.1.617.2	100	9815	Metagenomic	N
hCoV-19/USA/GA-EHC-2216H/2021	EPI_ISL_6583098	AY.3	100	1387	Metagenomic	N
hCoV-19/USA/GA-EHC-2217I/2021	EPI_ISL_6583099	AY.25	100	3954	Metagenomic	N
hCoV-19/USA/GA-EHC-2218J/2021	EPI_ISL_6583100	AY.25	100	9492	Metagenomic	N
hCoV-19/USA/GA-EHC-2220L/2021	EPI_ISL_6583101	B.1.617.2	100	3897	Metagenomic	N
hCoV-19/USA/GA-EHC-2221M/2021	EPI_ISL_6583102	B.1.617.2	100	4371	Metagenomic	N
hCoV-19/USA/GA-EHC-2222N/2021	EPI_ISL_6583103	AY.3.1	100	4385	Metagenomic	N
hCoV-19/USA/GA-EHC-2223O/2021	EPI_ISL_6583104	B.1.617.2	100	158	Metagenomic	N
hCoV-19/USA/GA-EHC-2226R/2021	EPI_ISL_6494473	AY.3	100	4158	Metagenomic	N
hCoV-19/USA/GA-EHC-2227S/2021	EPI_ISL_6494474	B.1.617.2	100	8195	Metagenomic	N
hCoV-19/USA/GA-EHC-2230V/2021	EPI_ISL_6494475	B.1.617.2	100	81	Metagenomic	N
hCoV-19/USA/GA-EHC-2232X/2021	EPI_ISL_6494476	AY.3	100	2173	Metagenomic	N
hCoV-19/USA/GA-EHC-2233Y/2021	EPI_ISL_6494477	AY.39	100	6352	Metagenomic	N
hCoV-19/USA/GA-EHC-2234Z/2021	EPI_ISL_6494478	AY.25	100	5951	Metagenomic	N
hCoV-19/USA/GA-EHC-2235A/2021	EPI_ISL_6494479	AY.39	100	6802	Metagenomic	N
hCoV-19/USA/GA-EHC-2236B/2021	EPI_ISL_6494480	AY.39	100	7569	Metagenomic	N
hCoV-19/USA/GA-EHC-2237C/2021	EPI_ISL_6494481	AY.47	100	5536	Metagenomic	N
hCoV-19/USA/GA-EHC-2238D/2021	EPI_ISL_7949540	AY.25	99	1125	Metagenomic	N
hCoV-19/USA/GA-EHC-2239E/2021	EPI_ISL_6582628	AY.39	100	17641	Metagenomic	N
hCoV-19/USA/GA-EHC-2240F/2021	EPI_ISL_6582629	AY.44	100	16686	Amplicon	N (from independent metagenomic library)
hCoV-19/USA/GA-EHC-2241G/2021	EPI_ISL_6978394	AY.25	100	7315	Amplicon	N (from independent metagenomic library)
hCoV-19/USA/GA-EHC-2242H/2021	EPI_ISL_7949541	AY.3	100	1134	Metagenomic
hCoV-19/USA/GA-EHC-2243I/2021	EPI_ISL_6582630	AY.25	100	409	Metagenomic	N
hCoV-19/USA/GA-EHC-2244J/2021	EPI_ISL_6582631	AY.3	100	204	Metagenomic	N
hCoV-19/USA/GA-EHC-2246L/2021	EPI_ISL_7154349	B.1.617.2	100	960	Amplicon
hCoV-19/USA/GA-EHC-2247M/2021	EPI_ISL_7949542	AY.3	100	1116	Metagenomic	N
hCoV-19/USA/GA-EHC-2248N/2021	EPI_ISL_7961506	AY.44	100	2833	Metagenomic	N
hCoV-19/USA/GA-EHC-2249O/2021	EPI_ISL_6582632	AY.25	100	1169	Metagenomic	N
hCoV-19/USA/GA-EHC-2250P/2021	EPI_ISL_6582633	AY.47	100	8292	Amplicon	N (from independent metagenomic library)
hCoV-19/USA/GA-EHC-2251Q/2021	EPI_ISL_6582634	AY.39.1	100	1077	Amplicon	N (from independent metagenomic library)
hCoV-19/USA/GA-EHC-2252R/2021	EPI_ISL_6978401	AY.25	100	6791	Metagenomic	N
hCoV-19/USA/GA-EHC-2255U/2021	EPI_ISL_6582636	B.1.617.2	100	3619	Metagenomic	N
hCoV-19/USA/GA-EHC-2256V/2021	EPI_ISL_6582637	AY.44	100	109	Metagenomic	N
hCoV-19/USA/GA-EHC-2259Y/2021	EPI_ISL_7154348	B.1.617.2	100	525	Amplicon
hCoV-19/USA/GA-EHC-2260Z/2021	EPI_ISL_6582638	AY.25	100	66	Metagenomic	N
hCoV-19/USA/GA-EHC-2261A/2021	EPI_ISL_6582639	AY.39.1	100	52	Metagenomic	N
hCoV-19/USA/GA-EHC-2262B/2021	EPI_ISL_6582640	B.1.617.2	100	1206	Metagenomic	N
hCoV-19/USA/GA-EHC-2264D/2021	EPI_ISL_6582641	AY.25	100	47	Metagenomic	N
hCoV-19/USA/GA-EHC-2265E/2021	EPI_ISL_6582642	AY.39.1	100	1965	Metagenomic	N
hCoV-19/USA/GA-EHC-2266F/2021	EPI_ISL_6582643	B.1.617.2	100	3971	Metagenomic	N
hCoV-19/USA/GA-EHC-2267G/2021	EPI_ISL_6582644	AY.25	100	83	Metagenomic	N
hCoV-19/USA/GA-EHC-2268H/2021	EPI_ISL_7949543	AY.3	100	1191	Metagenomic	N
hCoV-19/USA/GA-EHC-2269I/2021	EPI_ISL_7949544	B.1.617.2	100	1265	Metagenomic	N
hCoV-19/USA/GA-EHC-2270J/2021	EPI_ISL_6582645	AY.25	100	103	Metagenomic	N
hCoV-19/USA/GA-EHC-2272L/2021	EPI_ISL_6582646	AY.3	100	2937	Metagenomic	N
hCoV-19/USA/GA-EHC-2273M/2021	EPI_ISL_6582647	AY.39.1	100	2201	Metagenomic	N
hCoV-19/USA/GA-EHC-2274N/2021	EPI_ISL_7949545	AY.39	99	856	Metagenomic	N
hCoV-19/USA/GA-EHC-2275O/2021	EPI_ISL_6582648	AY.44	100	2201	Metagenomic	N
hCoV-19/USA/GA-EHC-2276P/2021	EPI_ISL_6582649	AY.46.4	100	37	Metagenomic	N
hCoV-19/USA/GA-EHC-2277Q/2021	EPI_ISL_6582650	AY.3	100	3791	Metagenomic	N
hCoV-19/USA/GA-EHC-2278R/2021	EPI_ISL_6582651	B.1.617.2	100	2009	Metagenomic	N
hCoV-19/USA/GA-EHC-2279S/2021	EPI_ISL_6582652	AY.44	100	989	Metagenomic	N
hCoV-19/USA/GA-EHC-2280T/2021	EPI_ISL_6582653	AY.3	100	40	Metagenomic	N
hCoV-19/USA/GA-EHC-2281U/2021	EPI_ISL_6582654	AY.25	100	169	Metagenomic	N
hCoV-19/USA/GA-EHC-2282V/2021	EPI_ISL_6582655	AY.3	100	53	Metagenomic	N
hCoV-19/USA/GA-EHC-2283W/2021	EPI_ISL_15723933	AY.103	100	2717	Amplicon
hCoV-19/USA/GA-EHC-2284X/2021	EPI_ISL_6582656	AY.25	100	599	Metagenomic	N
hCoV-19/USA/GA-EHC-2285Y/2021	EPI_ISL_7949546	AY.103	100	862	Metagenomic	N
hCoV-19/USA/GA-EHC-2287A/2021	EPI_ISL_6582657	B.1.617.2	100	332	Metagenomic	N
hCoV-19/USA/GA-EHC-2288B/2021	EPI_ISL_7949547	AY.47	100	939	Metagenomic	N
hCoV-19/USA/GA-EHC-2289C/2021	EPI_ISL_7747705	AY.44	100	1283	Metagenomic	N
hCoV-19/USA/GA-EHC-2290D/2021	EPI_ISL_7949510	B.1.617.2	100	8341	Metagenomic	N
hCoV-19/USA/GA-EHC-2292F/2021	EPI_ISL_6582658	AY.39	100	53	Metagenomic	N
hCoV-19/USA/GA-EHC-2294H/2021	EPI_ISL_6582659	B.1.617.2	100	164	Metagenomic	N
hCoV-19/USA/GA-EHC-2295I/2021	EPI_ISL_6494482	AY.3	100	109	Metagenomic	N
hCoV-19/USA/GA-EHC-2296J/2021	EPI_ISL_6494483	B.1.617.2	100	1158	Metagenomic	N
hCoV-19/USA/GA-EHC-2297K/2021	EPI_ISL_6494484	AY.3	100	194	Metagenomic	N
hCoV-19/USA/GA-EHC-2299M/2021	EPI_ISL_6494485	B.1.617.2	100	396	Metagenomic	N
hCoV-19/USA/GA-EHC-2300N/2021	EPI_ISL_6494486	B.1.617.2	100	134	Metagenomic	N
hCoV-19/USA/GA-EHC-2301O/2021	EPI_ISL_7949511	AY.103	98	2356	Metagenomic	N
hCoV-19/USA/GA-EHC-2302P/2021	EPI_ISL_6494487	AY.25	100	888	Metagenomic	N
hCoV-19/USA/GA-EHC-2303Q/2021	EPI_ISL_6494488	AY.46.6	100	26	Metagenomic	N
hCoV-19/USA/GA-EHC-2304R/2021	EPI_ISL_6494489	B.1.617.2	100	40	Metagenomic	N
hCoV-19/USA/GA-EHC-2305S/2021	EPI_ISL_6494490	AY.44	100	149	Metagenomic	N
hCoV-19/USA/GA-EHC-2306T/2021	EPI_ISL_7949512	AY.47	100	7647	Metagenomic	N
hCoV-19/USA/GA-EHC-2307U/2021	EPI_ISL_6494491	AY.3	100	44	Metagenomic	N
hCoV-19/USA/GA-EHC-2308V/2021	EPI_ISL_6494492	AY.33	100	7536	Metagenomic	N
hCoV-19/USA/GA-EHC-2309W/2021	EPI_ISL_7962556	AY.3	100	1310	Metagenomic	N
hCoV-19/USA/GA-EHC-2310X/2021	EPI_ISL_6494493	AY.25	100	282	Metagenomic	N
hCoV-19/USA/GA-EHC-2311Y/2021	EPI_ISL_6494494	B.1.617.2	100	4048	Metagenomic	N
hCoV-19/USA/GA-EHC-2312Z/2021	EPI_ISL_6494495	AY.47	100	2396	Metagenomic	N
hCoV-19/USA/GA-EHC-2313A/2021	EPI_ISL_7949513	AY.42	100	3138	Metagenomic	N
hCoV-19/USA/GA-EHC-2314B/2021	EPI_ISL_7949514	AY.25	100	3337	Metagenomic	N
hCoV-19/USA/GA-EHC-2316D/2021	EPI_ISL_6494496	AY.3	100	224	Metagenomic	N
hCoV-19/USA/GA-EHC-2318F/2021	EPI_ISL_7949515	AY.46.4	100	1503	Metagenomic	N
hCoV-19/USA/GA-EHC-2319G/2021	EPI_ISL_7961507	AY.44	100	242	Metagenomic	N
hCoV-19/USA/GA-EHC-2322J/2021	EPI_ISL_6573498	AY.25	100	1185	Metagenomic	N
hCoV-19/USA/GA-EHC-2323K/2021	EPI_ISL_6573500	AY.25	100	1232	Metagenomic	N
hCoV-19/USA/GA-EHC-2324L/2021	EPI_ISL_6573502	AY.39	100	5028	Metagenomic	N
hCoV-19/USA/GA-EHC-2326N/2021	EPI_ISL_6573504	B.1.617.2	100	116	Metagenomic	N
hCoV-19/USA/GA-EHC-2328P/2021	EPI_ISL_15723934	AY.103	100	2466	Amplicon
hCoV-19/USA/GA-EHC-2329Q/2021	EPI_ISL_6573506	AY.25	100	4574	Metagenomic	N
hCoV-19/USA/GA-EHC-2330R/2021	EPI_ISL_7949516	AY.103	100	1719	Metagenomic	N
hCoV-19/USA/GA-EHC-2331S/2021	EPI_ISL_6573507	AY.25	100	36	Metagenomic	N
hCoV-19/USA/GA-EHC-2332T/2021	EPI_ISL_6573508	AY.25	100	373	Metagenomic	N
hCoV-19/USA/GA-EHC-2335W/2021	EPI_ISL_6573509	AY.44	100	29	Metagenomic	N
hCoV-19/USA/GA-EHC-2337Y/2021	EPI_ISL_6573511	AY.3	100	990	Metagenomic	N
hCoV-19/USA/GA-EHC-2338Z/2021	EPI_ISL_6573515	AY.20	100	79	Metagenomic	N
hCoV-19/USA/GA-EHC-2340B/2021	EPI_ISL_7949517	AY.25	100	2255	Metagenomic
hCoV-19/USA/GA-EHC-2341C/2021	EPI_ISL_7949518	AY.25	100	3713	Metagenomic	N
hCoV-19/USA/GA-EHC-2342D/2021	EPI_ISL_8059585	AY.26	100	6440	Metagenomic	N
hCoV-19/USA/GA-EHC-2343E/2021	EPI_ISL_7961508	B.1.617.2	100	40	Metagenomic	N
hCoV-19/USA/GA-EHC-2344F/2021	EPI_ISL_7747706	AY.26	100	265	Metagenomic	N
hCoV-19/USA/GA-EHC-2345G/2021	EPI_ISL_7747707	AY.103	100	295	Metagenomic	N
hCoV-19/USA/GA-EHC-2346H/2021	EPI_ISL_8059586	AY.26	100	71	Metagenomic	N
hCoV-19/USA/GA-EHC-2347I/2021	EPI_ISL_7154373	AY.3	99	570	Amplicon
hCoV-19/USA/GA-EHC-2348J/2021	EPI_ISL_8059587	AY.3	100	121	Metagenomic	N
hCoV-19/USA/GA-EHC-2349K/2021	EPI_ISL_7961509	AY.54	100	454	Metagenomic	N
hCoV-19/USA/GA-EHC-2350L/2021	EPI_ISL_7949519	AY.44	99	1284	Metagenomic
hCoV-19/USA/GA-EHC-2351M/2021	EPI_ISL_6573517	AY.25	100	1855	Metagenomic	N
hCoV-19/USA/GA-EHC-2352N/2021	EPI_ISL_6573519	AY.47	100	43	Metagenomic	N
hCoV-19/USA/GA-EHC-2353O/2021	EPI_ISL_6573521	AY.3	100	737	Metagenomic	N
hCoV-19/USA/GA-EHC-2354P/2021	EPI_ISL_7747687	AY.103	100	172	Metagenomic	N
hCoV-19/USA/GA-EHC-2356R/2021	EPI_ISL_7949520	AY.3	100	5056	Metagenomic	N
hCoV-19/USA/GA-EHC-2357S/2021	EPI_ISL_6573523	B.1.617.2	100	179	Metagenomic	N
hCoV-19/USA/GA-EHC-2358T/2021	EPI_ISL_7154363	AY.3	100	495	Amplicon
hCoV-19/USA/GA-EHC-2359U/2021	EPI_ISL_7949521	AY.103	100	4712	Metagenomic	N
hCoV-19/USA/GA-EHC-2362X/2021	EPI_ISL_6573525	AY.3	99	28	Metagenomic	N
hCoV-19/USA/GA-EHC-2363Y/2021	EPI_ISL_7747688	AY.103	100	1170	Metagenomic	N
hCoV-19/USA/GA-EHC-2364Z/2021	EPI_ISL_6573527	B.1.617.2	100	299	Metagenomic	N
hCoV-19/USA/GA-EHC-2365A/2021	EPI_ISL_7747689	AY.39	96	16	Metagenomic	N
hCoV-19/USA/GA-EHC-2367C/2021	EPI_ISL_6573529	AY.25	100	3163	Metagenomic	N
hCoV-19/USA/GA-EHC-2368D/2021	EPI_ISL_7747708	AY.3	100	987	Metagenomic	N
hCoV-19/USA/GA-EHC-2369E/2021	EPI_ISL_7747690	AY.39.1	100	1989	Metagenomic	N
hCoV-19/USA/GA-EHC-2371G/2021	EPI_ISL_6573531	AY.3	100	239	Metagenomic	N
hCoV-19/USA/GA-EHC-2372H/2021	EPI_ISL_7154372	B.1.617.2	99	325	Amplicon
hCoV-19/USA/GA-EHC-2375K/2021	EPI_ISL_6573533	AY.3	100	1086	Metagenomic	N
hCoV-19/USA/GA-EHC-2376L/2021	EPI_ISL_6573535	AY.3	100	529	Metagenomic	N
hCoV-19/USA/GA-EHC-2377M/2021	EPI_ISL_6573537	AY.11	100	1498	Metagenomic	N
hCoV-19/USA/GA-EHC-2378N/2021	EPI_ISL_6494674	AY.3.1	94	22	Metagenomic	N
hCoV-19/USA/GA-EHC-2379O/2021	EPI_ISL_7949522	AY.47	100	2654	Metagenomic	N
hCoV-19/USA/GA-EHC-2381Q/2021	EPI_ISL_6494675	B.1.617.2	100	48	Metagenomic	N
hCoV-19/USA/GA-EHC-2382R/2021	EPI_ISL_6494676	B.1.617.2	100	1155	Metagenomic	N
hCoV-19/USA/GA-EHC-2383S/2021	EPI_ISL_6494677	AY.25	100	17171	Amplicon	N (from independent metagenomic library)
hCoV-19/USA/GA-EHC-2384T/2021	EPI_ISL_7154350	B.1.617.2	100	913	Amplicon
hCoV-19/USA/GA-EHC-2385U/2021	EPI_ISL_6494678	AY.3	100	2066	Metagenomic	N
hCoV-19/USA/GA-EHC-2386V/2021	EPI_ISL_6494679	B.1.617.2	100	702	Metagenomic	N
hCoV-19/USA/GA-EHC-2387W/2021	EPI_ISL_6494680	AY.39.1	99.9	1923	Amplicon	N (from independent metagenomic library)
hCoV-19/USA/GA-EHC-2389Y/2021	EPI_ISL_6494681	AY.25	100	142	Metagenomic	N
hCoV-19/USA/GA-EHC-2390Z/2021	EPI_ISL_6494682	B.1.617.2	100	1904	Metagenomic	N
hCoV-19/USA/GA-EHC-2391A/2021	EPI_ISL_6494683	AY.3	100	1532	Metagenomic	N
hCoV-19/USA/GA-EHC-2392B/2021	EPI_ISL_6494684	B.1.617.2	100	40	Metagenomic	N
hCoV-19/USA/GA-EHC-2393C/2021	EPI_ISL_7154351	B.1.617.2	100	350	Amplicon
hCoV-19/USA/GA-EHC-2394D/2021	EPI_ISL_6494685	AY.3	100	557	Metagenomic	N
hCoV-19/USA/GA-EHC-2395E/2021	EPI_ISL_6494686	AY.44	97	23	Metagenomic	N
hCoV-19/USA/GA-EHC-2396F/2021	EPI_ISL_6494687	AY.47	100	492	Metagenomic	N
hCoV-19/USA/GA-EHC-2397G/2021	EPI_ISL_15723935	AY.47	100	15199	Amplicon
hCoV-19/USA/GA-EHC-2399I/2021	EPI_ISL_6494688	B.1.617.2	100	344	Metagenomic	N
hCoV-19/USA/GA-EHC-2400J/2021	EPI_ISL_6494689	B.1.617.2	100	1315	Metagenomic	N
hCoV-19/USA/GA-EHC-2401K/2021	EPI_ISL_6573332	AY.3	100	4329	Metagenomic	N
hCoV-19/USA/GA-EHC-2402L/2021	EPI_ISL_6573333	B.1	100	7445	Amplicon	N (from independent metagenomic library)
hCoV-19/USA/GA-EHC-2403M/2021	EPI_ISL_6573334	AY.25	100	57	Metagenomic	N
hCoV-19/USA/GA-EHC-2405O/2021	EPI_ISL_6494690	B.1.617.2	100	108	Metagenomic	N
hCoV-19/USA/GA-EHC-2407Q/2021	EPI_ISL_6494694	AY.3.1	100	223	Metagenomic	N
hCoV-19/USA/GA-EHC-2409S/2021	EPI_ISL_6494695	AY.44	100	2606	Metagenomic	N
hCoV-19/USA/GA-EHC-2410T/2021	EPI_ISL_6494696	B.1.617.2	100	336	Metagenomic	N
hCoV-19/USA/GA-EHC-2411U/2021	EPI_ISL_6494697	AY.3	100	1398	Metagenomic	N
hCoV-19/USA/GA-EHC-2412V/2021	EPI_ISL_6494698	AY.44	100	98	Metagenomic	N
hCoV-19/USA/GA-EHC-2413W/2021	EPI_ISL_6494699	AY.3.1	100	2236	Metagenomic	N
hCoV-19/USA/GA-EHC-2414X/2021	EPI_ISL_7154362	B.1.617.2	99	143	Amplicon
hCoV-19/USA/GA-EHC-2415Y/2021	EPI_ISL_6494700	AY.3	100	1158	Metagenomic	N
hCoV-19/USA/GA-EHC-2416Z/2021	EPI_ISL_6494701	AY.3.1	100	151	Metagenomic	N
hCoV-19/USA/GA-EHC-2417A/2021	EPI_ISL_7154344	B.1.617.2	100	713	Amplicon
hCoV-19/USA/GA-EHC-2419C/2021	EPI_ISL_6494702	AY.3	100	1658	Metagenomic	N
hCoV-19/USA/GA-EHC-2420D/2021	EPI_ISL_6494703	AY.39	100	89	Metagenomic	N
hCoV-19/USA/GA-EHC-2421E/2021	EPI_ISL_7949524	AY.103	100	867	Metagenomic
hCoV-19/USA/GA-EHC-2422F/2021	EPI_ISL_6494704	AY.3	99	19	Metagenomic	N
hCoV-19/USA/GA-EHC-2423G/2021	EPI_ISL_6494705	AY.26	100	7267	Metagenomic	N
hCoV-19/USA/GA-EHC-2424H/2021	EPI_ISL_7154342	B.1.617.2	100	599	Amplicon
hCoV-19/USA/GA-EHC-2425I/2021	EPI_ISL_6494706	AY.44	82	7	Metagenomic	N
hCoV-19/USA/GA-EHC-2426J/2021	EPI_ISL_7949525	AY.113	100	2056	Metagenomic	N
hCoV-19/USA/GA-EHC-2427K/2021	EPI_ISL_6494707	AY.3	100	1199	Metagenomic	N
hCoV-19/USA/GA-EHC-2429M/2021	EPI_ISL_6494708	AY.44	100	3869	Metagenomic	N
hCoV-19/USA/GA-EHC-2430N/2021	EPI_ISL_6494709	AY.39.1	100	2655	Metagenomic	N
hCoV-19/USA/GA-EHC-2432P/2021	EPI_ISL_6573335	AY.25	100	9816	Metagenomic	N
hCoV-19/USA/GA-EHC-2434R/2021	EPI_ISL_6573336	B.1.617.2	100	8735	Metagenomic	N
hCoV-19/USA/GA-EHC-2435S/2021	EPI_ISL_6573338	AY.26	100	2435	Metagenomic	N
hCoV-19/USA/GA-EHC-2436T/2021	EPI_ISL_6573340	AY.25	100	914	Metagenomic	N
hCoV-19/USA/GA-EHC-2437U/2021	EPI_ISL_7154364	B.1.617.2	100	636	Amplicon
hCoV-19/USA/GA-EHC-2438V/2021	EPI_ISL_6573343	AY.25	100	76	Metagenomic	N
hCoV-19/USA/GA-EHC-2439W/2021	EPI_ISL_6573344	B.1.617.2	100	1185	Metagenomic	N
hCoV-19/USA/GA-EHC-2440X/2021	EPI_ISL_6573346	B.1.617.2	100	201	Metagenomic	N
hCoV-19/USA/GA-EHC-2441Y/2021	EPI_ISL_6573348	AY.44	100	791	Metagenomic	N
hCoV-19/USA/GA-EHC-2442Z/2021	EPI_ISL_15723936	AY.47	99	1566	Amplicon
hCoV-19/USA/GA-EHC-2444B/2021	EPI_ISL_15723937	AY.3	100	2686	Amplicon
hCoV-19/USA/GA-EHC-2445C/2021	EPI_ISL_6573350	B.1.617.2	100	3118	Metagenomic	N
hCoV-19/USA/GA-EHC-2446D/2021	EPI_ISL_6573352	B.1.617.2	100	418	Metagenomic	N
hCoV-19/USA/GA-EHC-2449G/2021	EPI_ISL_6573354	AY.44	100	3405	Metagenomic	N
hCoV-19/USA/GA-EHC-2451I/2021	EPI_ISL_15723938	AY.3	100	3302	Amplicon
hCoV-19/USA/GA-EHC-2452J/2021	EPI_ISL_7154365	B.1.617.2	100	699	Amplicon
hCoV-19/USA/GA-EHC-2453K/2021	EPI_ISL_6573356	AY.25	100	20146	Amplicon	N
hCoV-19/USA/GA-EHC-2455M/2021	EPI_ISL_6573358	AY.43	100	259	Metagenomic	N
hCoV-19/USA/GA-EHC-2456N/2021	EPI_ISL_6573359	AY.25	100	1584	Metagenomic	N
hCoV-19/USA/GA-EHC-2457O/2021	EPI_ISL_6573361	AY.44	100	5613	Metagenomic	N
hCoV-19/USA/GA-EHC-2458P/2021	EPI_ISL_7154343	B.1.617.2	100	3227	Amplicon
hCoV-19/USA/GA-EHC-2459Q/2021	EPI_ISL_6573363	AY.47	100	51	Metagenomic	N
hCoV-19/USA/GA-EHC-2461S/2021	EPI_ISL_6573365	B.1.617.2	100	421	Metagenomic	N
hCoV-19/USA/GA-EHC-2462T/2021	EPI_ISL_6573367	AY.3	100	470	Metagenomic	N
hCoV-19/USA/GA-EHC-2463U/2021	EPI_ISL_6573369	AY.3	100	41	Metagenomic	N
hCoV-19/USA/GA-EHC-2464V/2021	EPI_ISL_6573371	AY.26	100	13177	Metagenomic	N
hCoV-19/USA/GA-EHC-2465W/2021	EPI_ISL_6573373	AY.43	97	15	Metagenomic
hCoV-19/USA/GA-EHC-2467Y/2021	EPI_ISL_15723939	AY.25	100	4111	Amplicon
hCoV-19/USA/GA-EHC-2468Z/2021	EPI_ISL_15723940	AY.25	100	2547	Amplicon
hCoV-19/USA/GA-EHC-2469A/2021	EPI_ISL_7154374	B.1.617.2	98	617	Amplicon
hCoV-19/USA/GA-EHC-2471C/2021	EPI_ISL_6573375	B.1.617.2	100	2649	Metagenomic	N
hCoV-19/USA/GA-EHC-2472D/2021	EPI_ISL_6573377	AY.25	100	361	Metagenomic	N
hCoV-19/USA/GA-EHC-2474F/2021	EPI_ISL_6573379	B.1.617.2	100	3514	Metagenomic	N
hCoV-19/USA/GA-EHC-2475G/2021	EPI_ISL_6573381	B.1.617.2	100	312	Metagenomic	N
hCoV-19/USA/GA-EHC-2476H/2021	EPI_ISL_6573383	AY.44	100	10315	Metagenomic	N
hCoV-19/USA/GA-EHC-2478J/2021	EPI_ISL_6573385	B.1.617.2	100	2645	Metagenomic	N
hCoV-19/USA/GA-EHC-2480L/2021	EPI_ISL_7154352	B.1.617.2	100	774	Amplicon
hCoV-19/USA/GA-EHC-2481M/2021	EPI_ISL_15723941	AY.25	100	1902	Amplicon
hCoV-19/USA/GA-EHC-2482N/2021	EPI_ISL_7154371	AY.3	100	376	Amplicon
hCoV-19/USA/GA-EHC-2483O/2021	EPI_ISL_7949526	AY.101	97	562	Metagenomic	N
hCoV-19/USA/GA-EHC-2484P/2021	EPI_ISL_15723942	AY.103	100	2926	Amplicon
hCoV-19/USA/GA-EHC-2485Q/2021	EPI_ISL_7154353	B.1.617.2	100	993	Amplicon
hCoV-19/USA/GA-EHC-2486R/2021	EPI_ISL_6573387	AY.3	100	520	Metagenomic	N
hCoV-19/USA/GA-EHC-2487S/2021	EPI_ISL_6573389	AY.26	100	3935	Metagenomic	N
hCoV-19/USA/GA-EHC-2488T/2021	EPI_ISL_6573391	AY.25	100	816	Metagenomic	N
hCoV-19/USA/GA-EHC-2490V/2021	EPI_ISL_7154366	B.1.617.2	100	707	Amplicon
hCoV-19/USA/GA-EHC-2491W/2021	EPI_ISL_6573393	AY.25	100	1183	Metagenomic	N
hCoV-19/USA/GA-EHC-2493Y/2021	EPI_ISL_6573395	B.1.617.2	100	5498	Metagenomic	N
hCoV-19/USA/GA-EHC-2494Z/2021	EPI_ISL_6573397	AY.25	100	181	Metagenomic	N
hCoV-19/USA/GA-EHC-2496B/2021	EPI_ISL_6573398	AY.39	100	58	Metagenomic	N
hCoV-19/USA/GA-EHC-2497C/2021	EPI_ISL_6573401	B.1.617.2	100	7487	Metagenomic	N
hCoV-19/USA/GA-EHC-2498D/2021	EPI_ISL_6573405	B.1.617.2	100	1449	Metagenomic	N
hCoV-19/USA/GA-EHC-2499E/2021	EPI_ISL_6573407	B.1.617.2	100	1581	Metagenomic	N
hCoV-19/USA/GA-EHC-2500F/2021	EPI_ISL_7154354	AY.3	100	796	Amplicon
hCoV-19/USA/GA-EHC-2502H/2021	EPI_ISL_6573409	AY.39.1	100	373	Metagenomic	N
hCoV-19/USA/GA-EHC-2503I/2021	EPI_ISL_6573411	AY.25	100	5721	Metagenomic	N
hCoV-19/USA/GA-EHC-2504J/2021	EPI_ISL_6914691	AY.44	100	32	Metagenomic	N
hCoV-19/USA/GA-EHC-2506L/2021	EPI_ISL_6914692	B.1.617.2	100	54	Metagenomic	N
hCoV-19/USA/GA-EHC-2509O/2021	EPI_ISL_6914693	B.1.617.2	97	18	Metagenomic	N
hCoV-19/USA/GA-EHC-2510P/2021	EPI_ISL_6914694	B.1.617.2	100	5492	Metagenomic	N
hCoV-19/USA/GA-EHC-2511Q/2021	EPI_ISL_15723943	AY.3.1	99	2095	Amplicon
hCoV-19/USA/GA-EHC-2512R/2021	EPI_ISL_6914695	AY.103	100	338	Metagenomic	N
hCoV-19/USA/GA-EHC-2513S/2021	EPI_ISL_6914696	AY.3	100	1165	Metagenomic	N
hCoV-19/USA/GA-EHC-2515U/2021	EPI_ISL_6914697	AY.122	100	8383	Metagenomic	N
hCoV-19/USA/GA-EHC-2516V/2021	EPI_ISL_6914698	AY.3	100	8572	Metagenomic	N
hCoV-19/USA/GA-EHC-2517W/2021	EPI_ISL_6914699	AY.44	100	595	Metagenomic	N
hCoV-19/USA/GA-EHC-2518X/2021	EPI_ISL_6914700	B.1.617.2	100	2328	Metagenomic	N
hCoV-19/USA/GA-EHC-2519Y/2021	EPI_ISL_6914701	AY.3.1	100	6432	Metagenomic	N
hCoV-19/USA/GA-EHC-2520Z/2021	EPI_ISL_6914702	AY.26	100	4123	Metagenomic	N
hCoV-19/USA/GA-EHC-2521A/2021	EPI_ISL_6914703	AY.3	100	2429	Metagenomic	N
hCoV-19/USA/GA-EHC-2522B/2021	EPI_ISL_7747691	AY.44	100	1782	Metagenomic	N
hCoV-19/USA/GA-EHC-2525E/2021	EPI_ISL_6914704	AY.103	100	589	Metagenomic	N
hCoV-19/USA/GA-EHC-2527G/2021	EPI_ISL_6914705	AY.44	100	3210	Metagenomic	N
hCoV-19/USA/GA-EHC-2528H/2021	EPI_ISL_6914706	AY.103	100	2090	Metagenomic	N
hCoV-19/USA/GA-EHC-2529I/2021	EPI_ISL_6914707	AY.3	100	28	Metagenomic	N
hCoV-19/USA/GA-EHC-2530J/2021	EPI_ISL_6914708	AY.39	100	472	Metagenomic	N
hCoV-19/USA/GA-EHC-2531K/2021	EPI_ISL_6914709	AY.3	100	8477	Amplicon	N (from independent metagenomic library)
hCoV-19/USA/GA-EHC-2532L/2021	EPI_ISL_6914710	AY.46.6	100	122	Metagenomic	N
hCoV-19/USA/GA-EHC-2533M/2021	EPI_ISL_6914711	AY.103	100	449	Metagenomic	N
hCoV-19/USA/GA-EHC-2534N/2021	EPI_ISL_8055709	AY.103	99	1367	Metagenomic
hCoV-19/USA/GA-EHC-2535O/2021	EPI_ISL_6914712	AY.103	100	77	Metagenomic	N
hCoV-19/USA/GA-EHC-2536P/2021	EPI_ISL_6914713	AY.39	100	5281	Metagenomic	N
hCoV-19/USA/GA-EHC-2537Q/2021	EPI_ISL_7154355	AY.3	100	724	Amplicon
hCoV-19/USA/GA-EHC-2538R/2021	EPI_ISL_7962552	AY.75	100	9269	Amplicon
hCoV-19/USA/GA-EHC-2540T/2021	EPI_ISL_8055710	AY.47	100	1694	Metagenomic
hCoV-19/USA/GA-EHC-2541U/2021	EPI_ISL_6914714	AY.44	99.9	276	Metagenomic	N
hCoV-19/USA/GA-EHC-2542V/2021	EPI_ISL_6914715	AY.44	100	1860	Metagenomic	N
hCoV-19/USA/GA-EHC-2543W/2021	EPI_ISL_6914716	AY.117	100	102	Metagenomic	N
hCoV-19/USA/GA-EHC-2544X/2021	EPI_ISL_8055713	AY.25	99	1121	Metagenomic
hCoV-19/USA/GA-EHC-2545Y/2021	EPI_ISL_6914717	B.1.617.2	100	1518	Metagenomic	N
hCoV-19/USA/GA-EHC-2546Z/2021	EPI_ISL_7154356	AY.3	100	795	Amplicon
hCoV-19/USA/GA-EHC-2547A/2021	EPI_ISL_6914718	AY.25	100	67	Metagenomic	N
hCoV-19/USA/GA-EHC-2548B/2021	EPI_ISL_6914719	AY.39	100	134	Metagenomic	N
hCoV-19/USA/GA-EHC-2549C/2021	EPI_ISL_6914720	B.1.617.2	100	3684	Metagenomic	N
hCoV-19/USA/GA-EHC-2550D/2021	EPI_ISL_6914721	AY.25	100	32	Metagenomic	N
hCoV-19/USA/GA-EHC-2551E/2021	EPI_ISL_7154357	B.1.617.2	100	1338	Amplicon
hCoV-19/USA/GA-EHC-2553G/2021	EPI_ISL_6914722	AY.119	90	13	Metagenomic	N
hCoV-19/USA/GA-EHC-2556J/2021	EPI_ISL_6914723	AY.3	100	59	Metagenomic	N
hCoV-19/USA/GA-EHC-2557K/2021	EPI_ISL_6914648	B.1.617.2	100	42	Metagenomic	N
hCoV-19/USA/GA-EHC-2558L/2021	EPI_ISL_15723944	AY.103	96	1155	Amplicon
hCoV-19/USA/GA-EHC-2559M/2021	EPI_ISL_6914649	AY.3	100	632	Metagenomic	N
hCoV-19/USA/GA-EHC-2560N/2021	EPI_ISL_7154370	B.1.617.2	100	338	Amplicon
hCoV-19/USA/GA-EHC-2561O/2021	EPI_ISL_6914650	B.1.617.2	100	70	Metagenomic	N
hCoV-19/USA/GA-EHC-2562P/2021	EPI_ISL_6914651	B.1.617.2	100	1077	Metagenomic	N
hCoV-19/USA/GA-EHC-2563Q/2021	EPI_ISL_7961510	AY.119	100	5070	Metagenomic	N
hCoV-19/USA/GA-EHC-2564R/2021	EPI_ISL_6914652	B.1.617.2	100	1033	Metagenomic	N
hCoV-19/USA/GA-EHC-2565S/2021	EPI_ISL_6914653	B.1.617.2	100	927	Metagenomic	N
hCoV-19/USA/GA-EHC-2566T/2021	EPI_ISL_6914654	AY.26	100	1620	Metagenomic	N
hCoV-19/USA/GA-EHC-2567U/2021	EPI_ISL_6914655	AY.25	100	88	Metagenomic	N
hCoV-19/USA/GA-EHC-2569W/2021	EPI_ISL_6914656	AY.3	100	3512	Metagenomic	N
hCoV-19/USA/GA-EHC-2570X/2021	EPI_ISL_6914657	B.1.617.2	100	437	Metagenomic	N
hCoV-19/USA/GA-EHC-2571Y/2021	EPI_ISL_6914658	AY.25	100	3917	Metagenomic	N
hCoV-19/USA/GA-EHC-2572Z/2021	EPI_ISL_6914659	AY.25	100	6320	Metagenomic	N
hCoV-19/USA/GA-EHC-2573A/2021	EPI_ISL_6914660	B.1.617.2	100	248	Metagenomic	N
hCoV-19/USA/GA-EHC-2575C/2021	EPI_ISL_6914661	B.1.617.2	100	481	Metagenomic	N
hCoV-19/USA/GA-EHC-2576D/2021	EPI_ISL_6914662	B.1.617.2	100	419	Metagenomic	N
hCoV-19/USA/GA-EHC-2577E/2021	EPI_ISL_6914663	AY.25	100	15811	Metagenomic	N
hCoV-19/USA/GA-EHC-2578F/2021	EPI_ISL_6914664	AY.44	100	151	Metagenomic	N
hCoV-19/USA/GA-EHC-2579G/2021	EPI_ISL_6914665	B.1.617.2	100	250	Metagenomic	N
hCoV-19/USA/GA-EHC-2580H/2021	EPI_ISL_6914666	AY.44	100	495	Metagenomic	N
hCoV-19/USA/GA-EHC-2581I/2021	EPI_ISL_7154358	B.1.617.2	100	820	Amplicon
hCoV-19/USA/GA-EHC-2583K/2021	EPI_ISL_6914667	AY.39	100	1594	Metagenomic	N
hCoV-19/USA/GA-EHC-2584L/2021	EPI_ISL_7961511	AY.44	100	135	Metagenomic	N
hCoV-19/USA/GA-EHC-2585M/2021	EPI_ISL_15723945	AY.3	99	3369	Amplicon
hCoV-19/USA/GA-EHC-2586N/2021	EPI_ISL_6914668	B.1.617.2	100	1826	Metagenomic	N
hCoV-19/USA/GA-EHC-2587O/2021	EPI_ISL_7154359	AY.3	100	600	Amplicon
hCoV-19/USA/GA-EHC-2589Q/2021	EPI_ISL_6914669	AY.25	100	2342	Metagenomic	N
hCoV-19/USA/GA-EHC-2591S/2021	EPI_ISL_6914670	AY.3	100	8929	Amplicon	N (from independent metagenomic library)
hCoV-19/USA/GA-EHC-2593U/2021	EPI_ISL_6914671	B.1.617.2	100	453	Metagenomic	N
hCoV-19/USA/GA-EHC-2594V/2021	EPI_ISL_7950336	AY.3.1	99	2704	Metagenomic	N
hCoV-19/USA/GA-EHC-2595W/2021	EPI_ISL_7961512	AY.103	100	181	Metagenomic	N
hCoV-19/USA/GA-EHC-2596X/2021	EPI_ISL_6914672	AY.39	100	224	Metagenomic	N
hCoV-19/USA/GA-EHC-2597Y/2021	EPI_ISL_6914673	AY.3	97	17	Metagenomic	N
hCoV-19/USA/GA-EHC-2598Z/2021	EPI_ISL_6914674	AY.26	100	8368	Amplicon	N (from independent metagenomic library)
hCoV-19/USA/GA-EHC-2599A/2021	EPI_ISL_7961513	AY.25	100	136	Metagenomic	N
hCoV-19/USA/GA-EHC-2600B/2021	EPI_ISL_6914675	AY.3	100	41	Metagenomic	N
hCoV-19/USA/GA-EHC-2601C/2021	EPI_ISL_6914676	AY.25	100	342	Metagenomic	N
hCoV-19/USA/GA-EHC-2602D/2021	EPI_ISL_6914677	B.1.617.2	100	154	Metagenomic	N
hCoV-19/USA/GA-EHC-2603E/2021	EPI_ISL_6914678	B.1.617.2	100	833	Metagenomic	N
hCoV-19/USA/GA-EHC-2605G/2021	EPI_ISL_6914679	B.1.617.2	100	6572	Amplicon	N (from independent metagenomic library)
hCoV-19/USA/GA-EHC-2606H/2021	EPI_ISL_6914680	AY.44	100	48	Metagenomic	N
hCoV-19/USA/GA-EHC-2607I/2021	EPI_ISL_15723950	AY.103	100	2100	Amplicon
hCoV-19/USA/GA-EHC-2608J/2021	EPI_ISL_6914681	AY.3.1	100	32	Metagenomic	N
hCoV-19/USA/GA-EHC-2609K/2021	EPI_ISL_7747692	AY.25	100	243	Metagenomic	N
hCoV-19/USA/GA-EHC-2610L/2021	EPI_ISL_7747693	AY.44	100	523	Metagenomic	N
hCoV-19/USA/GA-EHC-2611M/2021	EPI_ISL_7747694	AY.25	100	1209	Metagenomic	N
hCoV-19/USA/GA-EHC-2612N/2021	EPI_ISL_7154361	B.1.617.2	100	482	Amplicon
hCoV-19/USA/GA-EHC-2613O/2021	EPI_ISL_7154360	B.1.617.2	100	752	Amplicon
hCoV-19/USA/GA-EHC-2614P/2021	EPI_ISL_7949499	AY.119	100	15336	Amplicon
hCoV-19/USA/GA-EHC-2616R/2021	EPI_ISL_7747695	AY.44	100	1589	Metagenomic	N
hCoV-19/USA/GA-EHC-2618T/2021	EPI_ISL_7747696	AY.103	100	2898	Metagenomic	N
hCoV-19/USA/GA-EHC-2619U/2021	EPI_ISL_7747697	AY.3	100	529	Metagenomic	N
hCoV-19/USA/GA-EHC-2620V/2021	EPI_ISL_7747698	AY.44	100	167	Metagenomic	N
hCoV-19/USA/GA-EHC-2621W/2021	EPI_ISL_8055716	AY.3	99	1314	Metagenomic	N
hCoV-19/USA/GA-EHC-2623Y/2021	EPI_ISL_13563859	AY.3	100	2185	Amplicon
hCoV-19/USA/GA-EHC-2625A/2021	EPI_ISL_13563860	AY.25	100	1695	Amplicon
hCoV-19/USA/GA-EHC-2626B/2021	EPI_ISL_13105744	AY.119.2	99	1218	Amplicon
hCoV-19/USA/GA-EHC-2627C/2021	EPI_ISL_13105745	AY.20	100	2154	Amplicon
hCoV-19/USA/GA-EHC-2628D/2021	EPI_ISL_13563861	AY.100	100	1607	Amplicon
hCoV-19/USA/GA-EHC-2629E/2021	EPI_ISL_13105746	AY.43	100	6725	Amplicon
hCoV-19/USA/GA-EHC-2630F/2021	EPI_ISL_13105758	AY.103	100	2357	Amplicon
hCoV-19/USA/GA-EHC-2631G/2021	EPI_ISL_13563890	AY.25.1	99	1554	Amplicon
hCoV-19/USA/GA-EHC-2632H/2021	EPI_ISL_13105747	AY.39	100	4497	Amplicon
hCoV-19/USA/GA-EHC-2633I/2021	EPI_ISL_13105748	AY.25.1	100	4390	Amplicon
hCoV-19/USA/GA-EHC-2636L/2021	EPI_ISL_13563862	AY.25	100	670	Amplicon
hCoV-19/USA/GA-EHC-2637M/2021	EPI_ISL_13105763	AY.4.4	99	495	Amplicon
hCoV-19/USA/GA-EHC-2639O/2021	EPI_ISL_13105764	AY.20	100	1188	Amplicon
hCoV-19/USA/GA-EHC-2640P/2021	EPI_ISL_13563863	AY.47	100	793	Amplicon
hCoV-19/USA/GA-EHC-2642R/2021	EPI_ISL_13563864	AY.44	99	994	Amplicon
hCoV-19/USA/GA-EHC-2643S/2021	EPI_ISL_13105765	AY.25.1	100	894	Amplicon
hCoV-19/USA/GA-EHC-2644T/2021	EPI_ISL_13563865	AY.47	99	637	Amplicon
hCoV-19/USA/GA-EHC-2645S/2021	EPI_ISL_13105766	AY.103	100	986	Amplicon
hCoV-19/USA/GA-EHC-2646T/2021	EPI_ISL_13563866	AY.25	100	1393	Amplicon
hCoV-19/USA/GA-EHC-2647U/2021	EPI_ISL_13105767	AY.5.3	100	1260	Amplicon
hCoV-19/USA/GA-EHC-2648V/2021	EPI_ISL_13105768	AY.26	100	1938	Amplicon
hCoV-19/USA/GA-EHC-2650X/2021	EPI_ISL_13105769	AY.3	100	2557	Amplicon
hCoV-19/USA/GA-EHC-2652Z/2021	EPI_ISL_13563867	AY.119.2	100	2031	Amplicon
hCoV-19/USA/GA-EHC-2653A/2021	EPI_ISL_13563868	AY.39.1	100	627	Amplicon
hCoV-19/USA/GA-EHC-2654B/2021	EPI_ISL_13105770	AY.25	100	1186	Amplicon
hCoV-19/USA/GA-EHC-2655C/2021	EPI_ISL_13563869	AY.103	100	2013	Amplicon
hCoV-19/USA/GA-EHC-2656D/2021	EPI_ISL_13105771	AY.3	100	1537	Amplicon
hCoV-19/USA/GA-EHC-2657E/2021	EPI_ISL_13563891	AY.25	100	2538	Amplicon
hCoV-19/USA/GA-EHC-2658F/2021	EPI_ISL_13563870	AY.3	100	1423	Amplicon
hCoV-19/USA/GA-EHC-2659G/2021	EPI_ISL_13563871	AY.103	100	1023	Amplicon
hCoV-19/USA/GA-EHC-2660H/2021	EPI_ISL_13105749	AY.103	99	1771	Amplicon
hCoV-19/USA/GA-EHC-2661I/2021	EPI_ISL_13563872	AY.100	100	2557	Amplicon
hCoV-19/USA/GA-EHC-2662J/2021	EPI_ISL_11813946	AY.44	100	2247	Amplicon
hCoV-19/USA/GA-EHC-2663K/2021	EPI_ISL_11813947	AY.3	100	1879	Amplicon
hCoV-19/USA/GA-EHC-2665M/2021	EPI_ISL_11813948	AY.54	100	3155	Amplicon
hCoV-19/USA/GA-EHC-2666N/2021	EPI_ISL_11107963	AY.103	100	1931	Amplicon
hCoV-19/USA/GA-EHC-2667O/2021	EPI_ISL_11107964	AY.118	99	1481	Amplicon
hCoV-19/USA/GA-EHC-2668P/2021	EPI_ISL_11107965	AY.25.1	100	2591	Amplicon
hCoV-19/USA/GA-EHC-2670R/2021	EPI_ISL_13105750	AY.44	100	8180	Amplicon
hCoV-19/USA/GA-EHC-2671S/2021	EPI_ISL_11107966	AY.103	100	2443	Amplicon
hCoV-19/USA/GA-EHC-2672T/2021	EPI_ISL_11107967	AY.3	100	2440	Amplicon
hCoV-19/USA/GA-EHC-2673U/2021	EPI_ISL_13105751	AY.3	100	2355	Amplicon
hCoV-19/USA/GA-EHC-2674V/2021	EPI_ISL_13563892	AY.103	100	2861	Amplicon
hCoV-19/USA/GA-EHC-2675W/2021	EPI_ISL_11107968	AY.103	100	2662	Amplicon
hCoV-19/USA/GA-EHC-2676X/2021	EPI_ISL_11107969	AY.103	98	1605	Amplicon
hCoV-19/USA/GA-EHC-2677Y/2021	EPI_ISL_11107970	AY.3	100	1701	Amplicon
hCoV-19/USA/GA-EHC-2678Z/2021	EPI_ISL_13105759	AY.103	100	2961	Amplicon
hCoV-19/USA/GA-EHC-2679A/2021	EPI_ISL_11107971	AY.3	100	2196	Amplicon
hCoV-19/USA/GA-EHC-2681C/2021	EPI_ISL_11107972	AY.3	100	2754	Amplicon
hCoV-19/USA/GA-EHC-2682D/2021	EPI_ISL_11107973	AY.3.1	100	1863	Amplicon
hCoV-19/USA/GA-EHC-2683E/2021	EPI_ISL_13105760	AY.20	100	5698	Amplicon
hCoV-19/USA/GA-EHC-2684F/2021	EPI_ISL_13563893	AY.44	100	2222	Amplicon
hCoV-19/USA/GA-EHC-2685G/2021	EPI_ISL_11107974	AY.25	100	2369	Amplicon
hCoV-19/USA/GA-EHC-2686H/2021	EPI_ISL_11107975	AY.39.1	100	1530	Amplicon
hCoV-19/USA/GA-EHC-2687I/2021	EPI_ISL_11107976	AY.103	100	1613	Amplicon
hCoV-19/USA/GA-EHC-2688J/2021	EPI_ISL_13563894	AY.44	100	2518	Amplicon
hCoV-19/USA/GA-EHC-2689K/2021	EPI_ISL_11107977	AY.25.1	100	2013	Amplicon
hCoV-19/USA/GA-EHC-2690L/2021	EPI_ISL_11107978	AY.100	100	1705	Amplicon
hCoV-19/USA/GA-EHC-2691M/2021	EPI_ISL_11107979	AY.113	100	2425	Amplicon
hCoV-19/USA/GA-EHC-2692N/2021	EPI_ISL_11107980	AY.103	100	2308	Amplicon
hCoV-19/USA/GA-EHC-2693O/2021	EPI_ISL_11107981	AY.120	100	1710	Amplicon
hCoV-19/USA/GA-EHC-2694P/2021	EPI_ISL_13563873	AY.103	100	1480	Amplicon
hCoV-19/USA/GA-EHC-2695Q/2021	EPI_ISL_11107982	AY.119	100	1909	Amplicon
hCoV-19/USA/GA-EHC-2696R/2021	EPI_ISL_11107983	AY.25	100	1548	Amplicon
hCoV-19/USA/GA-EHC-2697S/2021	EPI_ISL_11107984	AY.25.1	100	4089	Amplicon
hCoV-19/USA/GA-EHC-2698T/2021	EPI_ISL_11107985	AY.25	100	3356	Amplicon
hCoV-19/USA/GA-EHC-2699U/2021	EPI_ISL_11107986	AY.25.1	100	3433	Amplicon
hCoV-19/USA/GA-EHC-2700V/2021	EPI_ISL_11107987	AY.103	100	1223	Amplicon
hCoV-19/USA/GA-EHC-2701W/2021	EPI_ISL_13105772	AY.3	100	1558	Amplicon
hCoV-19/USA/GA-EHC-2702X/2021	EPI_ISL_13113381	AY.103	93	204	Amplicon
hCoV-19/USA/GA-EHC-2703Y/2021	EPI_ISL_13105787	AY.103	100	1374	Amplicon
hCoV-19/USA/GA-EHC-2704Z/2021	EPI_ISL_13563874	AY.117	100	1711	Amplicon
hCoV-19/USA/GA-EHC-2706B/2021	EPI_ISL_9935306	AY.46.4	100	4035	Amplicon
hCoV-19/USA/GA-EHC-2707C/2021	EPI_ISL_11107988	AY.3	100	2368	Amplicon
hCoV-19/USA/GA-EHC-2708D/2021	EPI_ISL_11107989	B.1.617.2	100	1561	Amplicon
hCoV-19/USA/GA-EHC-2709E/2021	EPI_ISL_13563895	AY.25.1	100	2289	Amplicon
hCoV-19/USA/GA-EHC-2710F/2021	EPI_ISL_11107990	AY.34	100	2469	Amplicon
hCoV-19/USA/GA-EHC-2711G/2021	EPI_ISL_9935307	AY.119.2	100	3765	Amplicon
hCoV-19/USA/GA-EHC-2712H/2021	EPI_ISL_11107991	AY.100	100	2306	Amplicon
hCoV-19/USA/GA-EHC-2713I/2021	EPI_ISL_9935308	AY.3	100	1489	Amplicon
hCoV-19/USA/GA-EHC-2715K/2021	EPI_ISL_9935309	AY.3	91	618	Amplicon
hCoV-19/USA/GA-EHC-2716L/2021	EPI_ISL_9935310	AY.44	100	4918	Amplicon
hCoV-19/USA/GA-EHC-2717M/2021	EPI_ISL_13563875	AY.103	100	3298	Amplicon
hCoV-19/USA/GA-EHC-2718N/2021	EPI_ISL_11107992	AY.44	100	3001	Amplicon
hCoV-19/USA/GA-EHC-2719O/2021	EPI_ISL_13105752	AY.25	100	2813	Amplicon
hCoV-19/USA/GA-EHC-2721Q/2021	EPI_ISL_11107993	AY.100	100	1431	Amplicon
hCoV-19/USA/GA-EHC-2764H/2021	EPI_ISL_9935311	AY.120	100	3586	Amplicon
hCoV-19/USA/GA-EHC-2765I/2021	EPI_ISL_13563876	AY.44	100	2859	Amplicon
hCoV-19/USA/GA-EHC-2766J/2021	EPI_ISL_13105753	AY.100	100	6864	Amplicon
hCoV-19/USA/GA-EHC-2768L/2021	EPI_ISL_13563877	AY.113	100	2737	Amplicon
hCoV-19/USA/GA-EHC-2769M/2021	EPI_ISL_11107994	AY.4	100	1672	Amplicon
hCoV-19/USA/GA-EHC-2770N/2021	EPI_ISL_11107995	AY.39	100	2325	Amplicon
hCoV-19/USA/GA-EHC-2771O/2021	EPI_ISL_13563878	AY.103	100	1105	Amplicon
hCoV-19/USA/GA-EHC-2772P/2021	EPI_ISL_13105754	AY.103	100	5660	Amplicon
hCoV-19/USA/GA-EHC-2773Q/2021	EPI_ISL_13863215	AY.3	100	1469	Amplicon
hCoV-19/USA/GA-EHC-2774R/2021	EPI_ISL_9935312	AY.9.2	100	2072	Amplicon
hCoV-19/USA/GA-EHC-2775S/2021	EPI_ISL_13563879	AY.3.3	100	1086	Amplicon
hCoV-19/USA/GA-EHC-2776T/2021	EPI_ISL_13105755	AY.44	100	5392	Amplicon
hCoV-19/USA/GA-EHC-2777U/2021	EPI_ISL_13563880	AY.44	100	2119	Amplicon
hCoV-19/USA/GA-EHC-2779W/2021	EPI_ISL_8059589	AY.47	100	1766	Amplicon
hCoV-19/USA/GA-EHC-2780X/2022	EPI_ISL_7962555	AY.25	93	504	Amplicon
hCoV-19/USA/GA-EHC-2781Y/2021	EPI_ISL_8059590	AY.103	100	2155	Amplicon
hCoV-19/USA/GA-EHC-2782Z/2021	EPI_ISL_7949504	AY.103	100	3896	Amplicon
hCoV-19/USA/GA-EHC-2787E/2021	EPI_ISL_9935314	AY.25	100	3991	Amplicon
hCoV-19/USA/GA-EHC-2792J/2021	EPI_ISL_13563881	AY.4	95	172	Amplicon
hCoV-19/USA/GA-EHC-2808Z/2021	EPI_ISL_8059591	AY.44	100	3131	Amplicon
hCoV-19/USA/GA-EHC-2809A/2021	EPI_ISL_7949505	AY.39	100	2697	Amplicon
hCoV-19/USA/GA-EHC-2812D/2021	EPI_ISL_17241293	AY.44	99	1145	Amplicon
hCoV-19/USA/GA-EHC-2813E/2021	EPI_ISL_7950337	AY.25	100	1101	Amplicon
hCoV-19/USA/GA-EHC-2815G/2021	EPI_ISL_7950346	B.1.1.529	100	1490	Amplicon
hCoV-19/USA/GA-EHC-2817I/2021	EPI_ISL_15165645	AY.103	100	2131	Amplicon
hCoV-19/USA/GA-EHC-2819K/2021	EPI_ISL_11796316	AY.3	100	1891	Amplicon
hCoV-19/USA/GA-EHC-2820L/2021	EPI_ISL_11796324	AY.103	100	1236	Amplicon
hCoV-19/USA/GA-EHC-2821M/2021	EPI_ISL_11796319	AY.103	100	1800	Amplicon
hCoV-19/USA/GA-EHC-2823O/2021	EPI_ISL_11796322	AY.122	100	2483	Amplicon
hCoV-19/USA/GA-EHC-2830V/2021	EPI_ISL_11796325	AY.3	100	3070	Amplicon
hCoV-19/USA/GA-EHC-2832X/2021	EPI_ISL_15165646	AY.25	100	1539	Amplicon
hCoV-19/USA/GA-EHC-2833Y/2021	EPI_ISL_15165647	AY.122	100	1849	Amplicon
hCoV-19/USA/GA-EHC-2835A/2021	EPI_ISL_15165648	AY.43	100	3080	Amplicon
hCoV-19/USA/GA-EHC-2836B/2021	EPI_ISL_13864548	AY.119	94	320	Amplicon
hCoV-19/USA/GA-EHC-2837C/2021	EPI_ISL_11107996	AY.47	100	3458	Amplicon
hCoV-19/USA/GA-EHC-2839E/2021	EPI_ISL_11107997	AY.103	100	2341	Amplicon
hCoV-19/USA/GA-EHC-2840F/2021	EPI_ISL_9935318	AY.103	100	4158	Amplicon
hCoV-19/USA/GA-EHC-2843I/2021	EPI_ISL_13864550	AY.3	98	952	Amplicon
hCoV-19/USA/GA-EHC-2844J/2021	EPI_ISL_13864551	AY.25.3	99	1132	Amplicon
hCoV-19/USA/GA-EHC-2845K/2021	EPI_ISL_10297131	AY.25	100	3788	Amplicon
hCoV-19/USA/GA-EHC-2848N/2021	EPI_ISL_10297132	AY.39.1	100	1604	Amplicon
hCoV-19/USA/GA-EHC-2850P/2021	EPI_ISL_10297134	AY.20	100	2230	Amplicon
hCoV-19/USA/GA-EHC-2853S/2021	EPI_ISL_10297135	AY.44	100	1424	Amplicon
hCoV-19/USA/GA-EHC-2854T/2021	EPI_ISL_10297136	AY.44	100	1891	Amplicon
hCoV-19/USA/GA-EHC-2855U/2021	EPI_ISL_9935320	AY.44	100	2312	Amplicon
hCoV-19/USA/GA-EHC-2856V/2021	EPI_ISL_10297137	AY.103	100	2923	Amplicon
hCoV-19/USA/GA-EHC-2857W/2021	EPI_ISL_10297138	B.1.617.2	100	2431	Amplicon
hCoV-19/USA/GA-EHC-2858X/2021	EPI_ISL_10297139	AY.25.1	100	2734	Amplicon
hCoV-19/USA/GA-EHC-2859Y/2021	EPI_ISL_10297140	AY.39	100	1632	Amplicon
hCoV-19/USA/GA-EHC-2861A/2021	EPI_ISL_13863216	AY.47	100	1934	Amplicon
hCoV-19/USA/GA-EHC-2862B/2021	EPI_ISL_10297142	AY.44	100	1682	Amplicon
hCoV-19/USA/GA-EHC-2863C/2021	EPI_ISL_10297143	AY.119	100	2426	Amplicon
hCoV-19/USA/GA-EHC-2864D/2021	EPI_ISL_13863217	AY.44	100	2682	Amplicon
hCoV-19/USA/GA-EHC-2865E/2021	EPI_ISL_7950349	AY.122	97	787	Amplicon
hCoV-19/USA/GA-EHC-2866F/2021	EPI_ISL_7950351	AY.44	97	818	Amplicon
hCoV-19/USA/GA-EHC-2870J/2021	EPI_ISL_7950350	AY.26	97	949	Amplicon
hCoV-19/USA/GA-EHC-2871K/2021	EPI_ISL_7950348	AY.25	98	1017	Amplicon
hCoV-19/USA/GA-EHC-2872L/2021	EPI_ISL_8037020	AY.107	100	2448	Amplicon
hCoV-19/USA/GA-EHC-2873M/2021	EPI_ISL_8483088	AY.43	100	644	Amplicon
hCoV-19/USA/GA-EHC-2874N/2021	EPI_ISL_8483119	AY.25	100	630	Amplicon
hCoV-19/USA/GA-EHC-2875O/2021	EPI_ISL_7950339	AY.43	100	2873	Amplicon
hCoV-19/USA/GA-EHC-2876P/2021	EPI_ISL_7950340	AY.25	100	1057	Amplicon
hCoV-19/USA/GA-EHC-2878R/2021	EPI_ISL_7950341	AY.25	99	2477	Amplicon
hCoV-19/USA/GA-EHC-2880T/2021	EPI_ISL_8037021	AY.103	99	1459	Amplicon
hCoV-19/USA/GA-EHC-2890D/2021	EPI_ISL_14253127	AY.43	97	724	Amplicon
hCoV-19/USA/GA-EHC-2891E/2021	EPI_ISL_14253128	AY.3	98	1030	Amplicon
hCoV-19/USA/GA-EHC-2892F/2021	EPI_ISL_14253129	AY.39	100	1486	Amplicon
hCoV-19/USA/GA-EHC-2896J/2021	EPI_ISL_14253132	AY.4	96	377	Amplicon
hCoV-19/USA/GA-EHC-2897K/2021	EPI_ISL_14253133	AY.39	100	770	Amplicon
hCoV-19/USA/GA-EHC-2899M/2021	EPI_ISL_14253135	AY.3.1	99	588	Amplicon
hCoV-19/USA/GA-EHC-2900N/2021	EPI_ISL_14253136	AY.44	99	923	Amplicon
hCoV-19/USA/GA-EHC-2902P/2021	EPI_ISL_14253137	AY.100	98	861	Amplicon
hCoV-19/USA/GA-EHC-2903Q/2021	EPI_ISL_14253138	AY.39.1	98	478	Amplicon
hCoV-19/USA/GA-EHC-2907U/2021	EPI_ISL_14253140	AY.44	98	578	Amplicon
hCoV-19/USA/GA-EHC-2908V/2021	EPI_ISL_14253141	AY.47	99	441	Amplicon
hCoV-19/USA/GA-EHC-2909W/2021	EPI_ISL_14253142	AY.103	98	670	Amplicon
hCoV-19/USA/GA-EHC-2910X/2021	EPI_ISL_14253143	AY.44	99	531	Amplicon
hCoV-19/USA/GA-EHC-2913A/2021	EPI_ISL_14253144	AY.25	99	944	Amplicon
hCoV-19/USA/GA-EHC-2914B/2021	EPI_ISL_14253159	AY.47	98	732	Amplicon
hCoV-19/USA/GA-EHC-2915C/2021	EPI_ISL_14253145	AY.103	99	803	Amplicon
hCoV-19/USA/GA-EHC-2916D/2021	EPI_ISL_14253146	AY.25.1	100	1039	Amplicon
hCoV-19/USA/GA-EHC-2918F/2021	EPI_ISL_14253147	AY.44	100	1141	Amplicon
hCoV-19/USA/GA-EHC-2922J/2021	EPI_ISL_11796323	AY.44	100	2140	Amplicon
hCoV-19/USA/GA-EHC-2923K/2021	EPI_ISL_15165649	AY.103	100	648	Amplicon
hCoV-19/USA/GA-EHC-2925M/2021	EPI_ISL_14253149	BA.1	99	901	Amplicon
hCoV-19/USA/GA-EHC-2926N/2021	EPI_ISL_11796317	BA.1.1	99	1573	Amplicon
hCoV-19/USA/GA-EHC-2927O/2021	EPI_ISL_15165650	BA.1.1	100	3423	Amplicon
hCoV-19/USA/GA-EHC-2933U/2021	EPI_ISL_14253153	AY.43	97	515	Amplicon
hCoV-19/USA/GA-EHC-2935W/2021	EPI_ISL_15728458	AY.3	99	1366	Amplicon
hCoV-19/USA/GA-EHC-2948J/2021	EPI_ISL_14253155	AY.103	99	700	Amplicon
hCoV-19/USA/GA-EHC-2952N/2021	EPI_ISL_11796321	BA.1.1	100	3820	Amplicon
hCoV-19/USA/GA-EHC-2967C/2021	EPI_ISL_15728355	BA.1.1.18	99	1060	Amplicon
hCoV-19/USA/GA-EHC-2969E/2021	EPI_ISL_15165654	AY.119	100	1566	Amplicon
hCoV-19/USA/GA-EHC-2973I/2021	EPI_ISL_15165655	AY.44	100	3185	Amplicon
hCoV-19/USA/GA-EHC-2974J/2021	EPI_ISL_15480350	AY.113	99	260	Amplicon
hCoV-19/USA/GA-EHC-2976L/2021	EPI_ISL_15723952	AY.25.1	100	2262	Amplicon
hCoV-19/USA/GA-EHC-2978N/2021	EPI_ISL_14991710	BA.1.15	100	3104	Amplicon
hCoV-19/USA/GA-EHC-2980P/2021	EPI_ISL_14991711	AY.103	100	4020	Amplicon
hCoV-19/USA/GA-EHC-2981Q/2021	EPI_ISL_14991712	BA.1.1	100	2667	Amplicon
hCoV-19/USA/GA-EHC-2982R/2021	EPI_ISL_14991713	BA.1.15	100	3314	Amplicon
hCoV-19/USA/GA-EHC-2984T/2021	EPI_ISL_14991714	AY.44	100	2811	Amplicon
hCoV-19/USA/GA-EHC-2985U/2021	EPI_ISL_14991715	BA.1	100	3391	Amplicon
hCoV-19/USA/GA-EHC-2986V/2021	EPI_ISL_14991743	BA.1.20	100	5433	Amplicon
hCoV-19/USA/GA-EHC-2987W/2021	EPI_ISL_14991716	AY.39.1	100	3577	Amplicon
hCoV-19/USA/GA-EHC-2992B/2021	EPI_ISL_8483117	B.1.1.529	100	1055	Amplicon
hCoV-19/USA/GA-EHC-2997G/2021	EPI_ISL_8483099	AY.44	100	556	Amplicon
hCoV-19/USA/GA-EHC-3000J/2021	EPI_ISL_8483118	B.1.1.529	100	1035	Amplicon
hCoV-19/USA/GA-EHC-3113S/2021	EPI_ISL_8483089	AY.74	100	919	Amplicon
hCoV-19/USA/GA-EHC-3116V/2021	EPI_ISL_8483091	AY.39	100	1396	Amplicon
hCoV-19/USA/GA-EHC-3119Y/2021	EPI_ISL_8483093	AY.75	100	1399	Amplicon
hCoV-19/USA/GA-EHC-3121A/2021	EPI_ISL_8483094	AY.25	100	938	Amplicon
hCoV-19/USA/GA-EHC-3123C/2021	EPI_ISL_17241298	AY.103	99	2001	Amplicon
hCoV-19/USA/GA-EHC-3125E/2021	EPI_ISL_8483097	AY.26	100	662	Amplicon
hCoV-19/USA/GA-EHC-3126F/2021	EPI_ISL_8483120	AY.25	100	349	Amplicon
hCoV-19/USA/GA-EHC-3321S/2021	EPI_ISL_8917201	B.1.1.7	100	690	Amplicon
hCoV-19/USA/GA-EHC-3323U/2021	EPI_ISL_8917200	B.1.617.2	100	1549	Amplicon
hCoV-19/USA/GA-EHC-3327Y/2021	EPI_ISL_8917203	B.1.617.2	99	1615	Amplicon
hCoV-19/USA/GA-EHC-3342N/2021	EPI_ISL_8917204	B.1.617.2	100	1609	Amplicon
hCoV-19/USA/GA-EHC-3353Y/2021	EPI_ISL_8917202	B.1.617.2	100	954	Amplicon
hCoV-19/USA/GA-EHC-3431Y/2021	EPI_ISL_14991718	BA.1.1	100	3080	Amplicon
hCoV-19/USA/GA-EHC-3433A/2021	EPI_ISL_14991719	BA.1	100	2064	Amplicon
hCoV-19/USA/GA-EHC-3434B/2021	EPI_ISL_14991744	AY.103	100	7124	Amplicon
hCoV-19/USA/GA-EHC-3435C/2021	EPI_ISL_14991720	BA.1	100	5658	Amplicon
hCoV-19/USA/GA-EHC-3436D/2021	EPI_ISL_14991721	AY.103	100	2338	Amplicon
hCoV-19/USA/GA-EHC-3437E/2021	EPI_ISL_14991722	BA.1.1.18	100	4638	Amplicon
hCoV-19/USA/GA-EHC-3438F/2021	EPI_ISL_14991723	BA.1.1	100	3409	Amplicon
hCoV-19/USA/GA-EHC-3440H/2021	EPI_ISL_14991724	BA.1.1.18	100	4068	Amplicon
hCoV-19/USA/GA-EHC-3441I/2021	EPI_ISL_14991725	AY.103	100	3612	Amplicon
hCoV-19/USA/GA-EHC-3442J/2021	EPI_ISL_14991726	BA.1.1	100	3703	Amplicon
hCoV-19/USA/GA-EHC-3443K/2021	EPI_ISL_14991727	AY.103	100	2805	Amplicon
hCoV-19/USA/GA-EHC-3444L/2021	EPI_ISL_14991728	AY.44	100	2837	Amplicon
hCoV-19/USA/GA-EHC-3445M/2021	EPI_ISL_14991729	BA.1	100	2489	Amplicon
hCoV-19/USA/GA-EHC-3446N/2021	EPI_ISL_14991730	AY.44	100	2722	Amplicon
hCoV-19/USA/GA-EHC-3447O/2021	EPI_ISL_14991731	BA.1.1	100	1801	Amplicon
hCoV-19/USA/GA-EHC-3448P/2021	EPI_ISL_17242383	BA.1.15	90	955	Amplicon
hCoV-19/USA/GA-EHC-3449Q/2021	EPI_ISL_14991745	AY.3	100	2574	Amplicon
hCoV-19/USA/GA-EHC-3450R/2021	EPI_ISL_14991746	BA.1.1.18	100	7034	Amplicon
hCoV-19/USA/GA-EHC-3452T/2021	EPI_ISL_14991733	BA.1.1.18	100	2291	Amplicon
hCoV-19/USA/GA-EHC-3453U/2021	EPI_ISL_14991734	BA.1.1.18	100	2325	Amplicon
hCoV-19/USA/GA-EHC-3454V/2021	EPI_ISL_17241294	AY.44	100	4030	Amplicon
hCoV-19/USA/GA-EHC-3457Y/2021	EPI_ISL_14991736	BA.1.18	100	4372	Amplicon
hCoV-19/USA/GA-EHC-3458Z/2021	EPI_ISL_14991737	BA.1.1	100	7136	Amplicon
hCoV-19/USA/GA-EHC-3459A/2021	EPI_ISL_14991738	BA.1.1	100	3492	Amplicon
hCoV-19/USA/GA-EHC-3460B/2021	EPI_ISL_14991739	AY.103	100	1843	Amplicon
hCoV-19/USA/GA-EHC-3463E/2021	EPI_ISL_14991742	AY.3	100	4664	Amplicon
hCoV-19/USA/GA-EHC-3464F/2021	EPI_ISL_14991747	BA.1	100	5989	Amplicon
hCoV-19/USA/GA-EHC-3465G/2021	EPI_ISL_14991777	BA.1.1.18	100	5209	Amplicon
hCoV-19/USA/GA-EHC-3466H/2021	EPI_ISL_14991778	AY.103	100	3998	Amplicon
hCoV-19/USA/GA-EHC-3467I/2021	EPI_ISL_14991748	AY.39.1	100	4150	Amplicon
hCoV-19/USA/GA-EHC-3469K/2021	EPI_ISL_14991750	BA.1.1.18	100	4146	Amplicon
hCoV-19/USA/GA-EHC-3470L/2021	EPI_ISL_14991751	BA.1.15	100	5179	Amplicon
hCoV-19/USA/GA-EHC-3472N/2021	EPI_ISL_14991753	BA.1	100	5441	Amplicon
hCoV-19/USA/GA-EHC-3473O/2021	EPI_ISL_14991754	BA.1.1	100	6314	Amplicon
hCoV-19/USA/GA-EHC-3474P/2021	EPI_ISL_14991779	AY.103	100	6670	Amplicon
hCoV-19/USA/GA-EHC-3475Q/2021	EPI_ISL_14991755	BA.1.1.18	100	5413	Amplicon
hCoV-19/USA/GA-EHC-3476R/2021	EPI_ISL_14991756	BA.1.1.18	100	7803	Amplicon
hCoV-19/USA/GA-EHC-3477S/2021	EPI_ISL_14991757	BA.1.15	100	10264	Amplicon
hCoV-19/USA/GA-EHC-3479U/2021	EPI_ISL_14991758	BA.1.1	100	4322	Amplicon
hCoV-19/USA/GA-EHC-3480V/2021	EPI_ISL_14991759	BA.1.15	100	5393	Amplicon
hCoV-19/USA/GA-EHC-3481W/2021	EPI_ISL_14991760	BA.1.1	100	8676	Amplicon
hCoV-19/USA/GA-EHC-3483Y/2021	EPI_ISL_14991762	BA.1.1.18	100	4258	Amplicon
hCoV-19/USA/GA-EHC-3484Z/2021	EPI_ISL_14991763	BA.1.15	100	5902	Amplicon
hCoV-19/USA/GA-EHC-3485A/2021	EPI_ISL_14991764	BA.1.1	100	4038	Amplicon
hCoV-19/USA/GA-EHC-3486B/2021	EPI_ISL_14991765	BA.1.1.18	100	4959	Amplicon
hCoV-19/USA/GA-EHC-3487C/2021	EPI_ISL_14991766	BA.1.1	100	7946	Amplicon
hCoV-19/USA/GA-EHC-3488D/2021	EPI_ISL_14991767	AY.113	100	7675	Amplicon
hCoV-19/USA/GA-EHC-3489E/2021	EPI_ISL_14991768	BA.1.1.18	100	3302	Amplicon
hCoV-19/USA/GA-EHC-3490F/2021	EPI_ISL_14991769	BA.1.1.18	100	2802	Amplicon
hCoV-19/USA/GA-EHC-3491G/2021	EPI_ISL_14991770	BA.1.1	100	5726	Amplicon
hCoV-19/USA/GA-EHC-3492H/2021	EPI_ISL_14991771	BA.1.1.18	100	4774	Amplicon
hCoV-19/USA/GA-EHC-3493I/2021	EPI_ISL_14991772	BA.1.1	100	6589	Amplicon
hCoV-19/USA/GA-EHC-3496L/2021	EPI_ISL_14991773	BA.1.1	100	4773	Amplicon
hCoV-19/USA/GA-EHC-3497M/2021	EPI_ISL_14991774	AY.25	100	9955	Amplicon
hCoV-19/USA/GA-EHC-3498N/2021	EPI_ISL_11813949	BA.1.1	100	2638	Amplicon
hCoV-19/USA/GA-EHC-3500P/2021	EPI_ISL_11813950	AY.119	100	1769	Amplicon
hCoV-19/USA/GA-EHC-3501Q/2021	EPI_ISL_11813951	BA.1	100	2460	Amplicon
hCoV-19/USA/GA-EHC-3502R/2021	EPI_ISL_11813952	BA.1.1	100	3451	Amplicon
hCoV-19/USA/GA-EHC-3503S/2021	EPI_ISL_11813953	BA.1.1	100	2128	Amplicon
hCoV-19/USA/GA-EHC-3506V/2021	EPI_ISL_11813954	BA.1	100	1592	Amplicon
hCoV-19/USA/GA-EHC-3507W/2021	EPI_ISL_11813955	BA.1.1	100	3084	Amplicon
hCoV-19/USA/GA-EHC-3509Y/2021	EPI_ISL_11813956	BA.1	100	2090	Amplicon
hCoV-19/USA/GA-EHC-3510Z/2021	EPI_ISL_11813957	BA.1.1	100	2265	Amplicon
hCoV-19/USA/GA-EHC-3511A/2021	EPI_ISL_11813958	BA.1.1	99	3916	Amplicon
hCoV-19/USA/GA-EHC-3512B/2021	EPI_ISL_11813959	BA.1.1	99	1870	Amplicon
hCoV-19/USA/GA-EHC-3514D/2021	EPI_ISL_11813960	BA.1	100	4428	Amplicon
hCoV-19/USA/GA-EHC-3515E/2021	EPI_ISL_11813961	BA.1.1	100	3147	Amplicon
hCoV-19/USA/GA-EHC-3516F/2021	EPI_ISL_11813962	BA.1.1	100	2177	Amplicon
hCoV-19/USA/GA-EHC-3517G/2021	EPI_ISL_11813963	BA.1.1	100	3393	Amplicon
hCoV-19/USA/GA-EHC-3520J/2022	EPI_ISL_11330689	BA.1.1	100	3992	Amplicon
hCoV-19/USA/GA-EHC-3521K/2022	EPI_ISL_11330687	BA.1.1	100	3628	Amplicon
hCoV-19/USA/GA-EHC-3522L/2022	EPI_ISL_11330682	BA.1.1	100	5499	Amplicon
hCoV-19/USA/GA-EHC-3523M/2022	EPI_ISL_11330695	BA.1.1	100	6547	Amplicon
hCoV-19/USA/GA-EHC-3524N/2022	EPI_ISL_11330692	BA.1.1	100	4186	Amplicon
hCoV-19/USA/GA-EHC-3526P/2021	EPI_ISL_11330691	BA.1.1	100	3433	Amplicon
hCoV-19/USA/GA-EHC-3528R/2021	EPI_ISL_11330685	BA.1	99	4596	Amplicon
hCoV-19/USA/GA-EHC-3529S/2021	EPI_ISL_11330686	BA.1.1	100	4233	Amplicon
hCoV-19/USA/GA-EHC-3530T/2022	EPI_ISL_11330690	BA.1.1	100	4808	Amplicon
hCoV-19/USA/GA-EHC-3531U/2021	EPI_ISL_11330681	BA.1	99	2036	Amplicon
hCoV-19/USA/GA-EHC-3533W/2021	EPI_ISL_11330683	BA.1	100	2399	Amplicon
hCoV-19/USA/GA-EHC-3534X/2021	EPI_ISL_11330699	BA.1.1	99	1088	Amplicon
hCoV-19/USA/GA-EHC-3535Y/2021	EPI_ISL_11330694	BA.1	100	5886	Amplicon
hCoV-19/USA/GA-EHC-3536Z/2021	EPI_ISL_11330693	BA.1.1	100	4518	Amplicon
hCoV-19/USA/GA-EHC-3537A/2022	EPI_ISL_15165656	BA.1.1.18	100	2379	Amplicon
hCoV-19/USA/GA-EHC-3538B/2022	EPI_ISL_15165657	BA.1.1	100	1640	Amplicon
hCoV-19/USA/GA-EHC-3539C/2022	EPI_ISL_15165658	BA.1.1.18	99	1518	Amplicon
hCoV-19/USA/GA-EHC-3540D/2022	EPI_ISL_15165659	BA.1.1	100	2378	Amplicon
hCoV-19/USA/GA-EHC-3541E/2022	EPI_ISL_15165660	BA.1.1	100	2395	Amplicon
hCoV-19/USA/GA-EHC-3542F/2022	EPI_ISL_15165661	BA.1.1.18	100	1840	Amplicon
hCoV-19/USA/GA-EHC-3543G/2022	EPI_ISL_14991775	BA.1.1.18	100	9192	Amplicon
hCoV-19/USA/GA-EHC-3544H/2022	EPI_ISL_14991776	BA.1.1	100	3209	Amplicon
hCoV-19/USA/GA-EHC-3545I/2022	EPI_ISL_15165662	BA.1.1.18	100	2085	Amplicon
hCoV-19/USA/GA-EHC-3547K/2022	EPI_ISL_15165664	BA.1.1	100	2007	Amplicon
hCoV-19/USA/GA-EHC-3548L/2022	EPI_ISL_15165665	BA.1.1	100	1862	Amplicon
hCoV-19/USA/GA-EHC-3549M/2022	EPI_ISL_15165666	BA.1.1	100	1724	Amplicon
hCoV-19/USA/GA-EHC-3550N/2022	EPI_ISL_15165667	BA.1.1.18	100	2933	Amplicon
hCoV-19/USA/GA-EHC-3551O/2022	EPI_ISL_15165668	BA.1.1	100	1868	Amplicon
hCoV-19/USA/GA-EHC-3553Q/2022	EPI_ISL_15165669	BA.1.1	100	2112	Amplicon
hCoV-19/USA/GA-EHC-3556T/2022	EPI_ISL_15165670	BA.1.1.18	100	2283	Amplicon
hCoV-19/USA/GA-EHC-3557U/2022	EPI_ISL_15723951	BA.1.1.18	99	3612	Amplicon
hCoV-19/USA/GA-EHC-3558V/2022	EPI_ISL_15165671	BA.1.1	100	1802	Amplicon
hCoV-19/USA/GA-EHC-3559W/2022	EPI_ISL_15165672	BA.1.1.18	99	1766	Amplicon
hCoV-19/USA/GA-EHC-3560X/2022	EPI_ISL_15165673	BA.1.1	100	1283	Amplicon
hCoV-19/USA/GA-EHC-3561Y/2022	EPI_ISL_15165674	BA.1.17.2	100	1382	Amplicon
hCoV-19/USA/GA-EHC-3562Z/2022	EPI_ISL_15165675	BA.1.1.18	100	2926	Amplicon
hCoV-19/USA/GA-EHC-3564B/2022	EPI_ISL_15165676	BA.1.1	100	1717	Amplicon
hCoV-19/USA/GA-EHC-3565C/2022	EPI_ISL_15165677	BA.1.15	100	1954	Amplicon
hCoV-19/USA/GA-EHC-3567E/2022	EPI_ISL_15480352	BA.1.1.18	97	243	Amplicon
hCoV-19/USA/GA-EHC-3568F/2022	EPI_ISL_15165678	BA.1.1.18	100	2137	Amplicon
hCoV-19/USA/GA-EHC-3573K/2022	EPI_ISL_15165680	BA.1.1	100	2026	Amplicon
hCoV-19/USA/GA-EHC-3574L/2022	EPI_ISL_15165681	BA.1.1	100	2799	Amplicon
hCoV-19/USA/GA-EHC-3575M/2022	EPI_ISL_15165682	BA.1.15	100	1317	Amplicon
hCoV-19/USA/GA-EHC-3576N/2022	EPI_ISL_15165683	BA.1.1.18	100	2855	Amplicon
hCoV-19/USA/GA-EHC-3579Q/2022	EPI_ISL_15165684	BA.1.1.18	100	1810	Amplicon
hCoV-19/USA/GA-EHC-3580R/2022	EPI_ISL_15217074	BA.1.1.18	99	1001	Amplicon
hCoV-19/USA/GA-EHC-3581S/2022	EPI_ISL_15480353	BA.1.1	96	188	Amplicon
hCoV-19/USA/GA-EHC-3582T/2022	EPI_ISL_15165685	BA.1.15	100	3127	Amplicon
hCoV-19/USA/GA-EHC-3586X/2022	EPI_ISL_15480347	BA.1.1	98	479	Amplicon
hCoV-19/USA/GA-EHC-3589A/2022	EPI_ISL_9711970	BA.1	100	3346	Amplicon
hCoV-19/USA/GA-EHC-3591C/2022	EPI_ISL_9711971	BA.1.1	100	4554	Amplicon
hCoV-19/USA/GA-EHC-3592D/2022	EPI_ISL_9711972	BA.1.1	100	2943	Amplicon
hCoV-19/USA/GA-EHC-3593E/2022	EPI_ISL_9711973	BA.1.1	100	2628	Amplicon
hCoV-19/USA/GA-EHC-3594F/2022	EPI_ISL_15217075	BA.1.1	99	595	Amplicon
hCoV-19/USA/GA-EHC-3595G/2022	EPI_ISL_15217067	BA.1.1.18	99	722	Amplicon
hCoV-19/USA/GA-EHC-3596H/2022	EPI_ISL_15217069	BA.1.15	100	7401	Amplicon
hCoV-19/USA/GA-EHC-3597I/2022	EPI_ISL_15217070	BA.1.1	100	7094	Amplicon
hCoV-19/USA/GA-EHC-3598J/2022	EPI_ISL_15217073	BA.1.1.18	98	518	Amplicon
hCoV-19/USA/GA-EHC-3599K/2022	EPI_ISL_15723953	BA.1.1	100	3613	Amplicon
hCoV-19/USA/GA-EHC-3600L/2022	EPI_ISL_15217071	BA.1.1.18	100	7109	Amplicon
hCoV-19/USA/GA-EHC-3601M/2022	EPI_ISL_13863218	BA.1.15	99	1200	Amplicon
hCoV-19/USA/GA-EHC-3602N/2022	EPI_ISL_9711974	BA.1.1	100	4994	Amplicon
hCoV-19/USA/GA-EHC-3604P/2022	EPI_ISL_9711975	BA.1	100	4099	Amplicon
hCoV-19/USA/GA-EHC-3605Q/2022	EPI_ISL_15217066	BA.1.1	99	1122	Amplicon
hCoV-19/USA/GA-EHC-3606R/2022	EPI_ISL_15728436	BA.1.15	100	3082	Amplicon
hCoV-19/USA/GA-EHC-3607S/2022	EPI_ISL_15217065	BA.1.1	99	931	Amplicon
hCoV-19/USA/GA-EHC-3608T/2022	EPI_ISL_15480348	BA.1.1.18	97	311	Amplicon
hCoV-19/USA/GA-EHC-3609U/2022	EPI_ISL_15217076	BA.1.1	98	585	Amplicon
hCoV-19/USA/GA-EHC-3611W/2022	EPI_ISL_15217072	BA.1.1.18	100	1872	Amplicon
hCoV-19/USA/GA-EHC-3613Y/2022	EPI_ISL_13864552	BA.1.1.18	98	1304	Amplicon
hCoV-19/USA/GA-EHC-3614Z/2022	EPI_ISL_13864553	BA.1.1	99	2612	Amplicon
hCoV-19/USA/GA-EHC-3615A/2022	EPI_ISL_13864554	BA.1.1	99	2340	Amplicon
hCoV-19/USA/GA-EHC-3618D/2022	EPI_ISL_13863219	BA.1.1.18	99	2456	Amplicon
hCoV-19/USA/GA-EHC-3625K/2022	EPI_ISL_13863220	BA.1.1.18	100	1005	Amplicon
hCoV-19/USA/GA-EHC-3626L/2022	EPI_ISL_13863221	BA.1.1	99	1692	Amplicon
hCoV-19/USA/GA-EHC-3629O/2022	EPI_ISL_13864556	BA.1.1.18	99	1534	Amplicon
hCoV-19/USA/GA-EHC-3630P/2022	EPI_ISL_17241295	BA.1.1.18	99	2879	Amplicon
hCoV-19/USA/GA-EHC-3632R/2022	EPI_ISL_13864558	BA.1	98	1860	Amplicon
hCoV-19/USA/GA-EHC-3633S/2022	EPI_ISL_11107998	BA.1.1	100	2757	Amplicon
hCoV-19/USA/GA-EHC-3637W/2022	EPI_ISL_13864559	BA.1.15	100	3415	Amplicon
hCoV-19/USA/GA-EHC-3638X/2022	EPI_ISL_13864560	BA.1.1.18	100	2415	Amplicon
hCoV-19/USA/GA-EHC-3639Y/2022	EPI_ISL_13863222	BA.1.1.18	99	2455	Amplicon
hCoV-19/USA/GA-EHC-3643C/2022	EPI_ISL_13864562	BA.1.1.18	99	1510	Amplicon
hCoV-19/USA/GA-EHC-3644D/2022	EPI_ISL_13863223	BA.1.1.18	99	2792	Amplicon
hCoV-19/USA/GA-EHC-3645E/2022	EPI_ISL_13863224	BA.1.1.18	100	2154	Amplicon
hCoV-19/USA/GA-EHC-3649I/2022	EPI_ISL_13864563	BA.1.1	99	2814	Amplicon
hCoV-19/USA/GA-EHC-3652L/2022	EPI_ISL_13864564	BA.1.1	100	2504	Amplicon
hCoV-19/USA/GA-EHC-3655O/2022	EPI_ISL_15217068	BA.1.1.18	100	5247	Amplicon
hCoV-19/USA/GA-EHC-3656P/2022	EPI_ISL_10563751	BA.1.1	100	8447	Amplicon
hCoV-19/USA/GA-EHC-3658R/2022	EPI_ISL_13863225	BA.1.15	100	4916	Amplicon
hCoV-19/USA/GA-EHC-3661U/2022	EPI_ISL_13863226	BA.1.1.18	99	2144	Amplicon
hCoV-19/USA/GA-EHC-3662V/2022	EPI_ISL_9571995	BA.1.1	100	3385	Amplicon
hCoV-19/USA/GA-EHC-3665Y/2022	EPI_ISL_10297144	BA.1.1	100	1574	Amplicon
hCoV-19/USA/GA-EHC-3666Z/2022	EPI_ISL_10297145	BA.1.1	100	2178	Amplicon
hCoV-19/USA/GA-EHC-3668B/2022	EPI_ISL_10297146	BA.1	100	2434	Amplicon
hCoV-19/USA/GA-EHC-3669C/2022	EPI_ISL_9672733	BA.1	100	4863	Amplicon
hCoV-19/USA/GA-EHC-3671E/2022	EPI_ISL_10297147	BA.1.1	100	2912	Amplicon
hCoV-19/USA/GA-EHC-3672F/2022	EPI_ISL_10297148	BA.1.1	100	1583	Amplicon
hCoV-19/USA/GA-EHC-3676J/2022	EPI_ISL_10297150	BA.1.1	100	2725	Amplicon
hCoV-19/USA/GA-EHC-3678L/2022	EPI_ISL_9571996	BA.1.1	100	2234	Amplicon
hCoV-19/USA/GA-EHC-3679M/2022	EPI_ISL_9571997	BA.1.1	100	4240	Amplicon
hCoV-19/USA/GA-EHC-3680N/2022	EPI_ISL_9571998	BA.1	99	1501	Amplicon
hCoV-19/USA/GA-EHC-3681O/2022	EPI_ISL_9571999	BA.1.1	100	2663	Amplicon
hCoV-19/USA/GA-EHC-3682P/2022	EPI_ISL_9572000	BA.1.1	100	2918	Amplicon
hCoV-19/USA/GA-EHC-3683Q/2022	EPI_ISL_9572001	BA.1.1	100	4333	Amplicon
hCoV-19/USA/GA-EHC-3746B/2022	EPI_ISL_9672734	BA.1.1	100	3275	Amplicon
hCoV-19/USA/GA-EHC-3750F/2022	EPI_ISL_9672735	BA.1	100	3030	Amplicon
hCoV-19/USA/GA-EHC-3751G/2022	EPI_ISL_13863227	BA.1.1	99	1757	Amplicon
hCoV-19/USA/GA-EHC-3752H/2022	EPI_ISL_9672736	BA.1.1	100	6651	Amplicon
hCoV-19/USA/GA-EHC-3753I/2022	EPI_ISL_13863228	BA.1.1	98	1014	Amplicon
hCoV-19/USA/GA-EHC-3755K/2022	EPI_ISL_10297152	BA.1.1	100	1479	Amplicon
hCoV-19/USA/GA-EHC-3757M/2022	EPI_ISL_9672737	BA.1.1	100	4810	Amplicon
hCoV-19/USA/GA-EHC-3759O/2022	EPI_ISL_9672738	BA.1.1	100	3570	Amplicon
hCoV-19/USA/GA-EHC-3761Q/2022	EPI_ISL_10297153	BA.1.1	100	1897	Amplicon
hCoV-19/USA/GA-EHC-3762R/2022	EPI_ISL_9672739	BA.1.1	100	3234	Amplicon
hCoV-19/USA/GA-EHC-3763S/2022	EPI_ISL_9935098	BA.1.1	99	1349	Amplicon
hCoV-19/USA/GA-EHC-3764T/2022	EPI_ISL_9711976	BA.1.1	100	3512	Amplicon
hCoV-19/USA/GA-EHC-3765U/2022	EPI_ISL_9711977	BA.1	100	4758	Amplicon
hCoV-19/USA/GA-EHC-3768X/2022	EPI_ISL_9711978	BA.1.1	100	4264	Amplicon
hCoV-19/USA/GA-EHC-3773C/2022	EPI_ISL_9711979	BA.1	100	4287	Amplicon
hCoV-19/USA/GA-EHC-3775E/2022	EPI_ISL_9882259	BA.1.1	99	2330	Amplicon
hCoV-19/USA/GA-EHC-3776F/2022	EPI_ISL_9711980	BA.1.1	100	3737	Amplicon
hCoV-19/USA/GA-EHC-3777G/2022	EPI_ISL_9711981	BA.1.1	100	2571	Amplicon
hCoV-19/USA/GA-EHC-3779I/2022	EPI_ISL_9711982	BA.1.1	100	4322	Amplicon
hCoV-19/USA/GA-EHC-3783M/2022	EPI_ISL_9711983	BA.1.1	100	2034	Amplicon
hCoV-19/USA/GA-EHC-3790T/2022	EPI_ISL_9711985	BA.1.1	100	2642	Amplicon
hCoV-19/USA/GA-EHC-3791U/2022	EPI_ISL_9711986	BA.1.1	100	2134	Amplicon
hCoV-19/USA/GA-EHC-3795Y/2022	EPI_ISL_9711987	BA.1.1	100	2775	Amplicon
hCoV-19/USA/GA-EHC-3797A/2022	EPI_ISL_9711988	BA.1.1	100	3055	Amplicon
hCoV-19/USA/GA-EHC-3800D/2022	EPI_ISL_9711989	BA.1	100	1770	Amplicon
hCoV-19/USA/GA-EHC-3801E/2022	EPI_ISL_10297154	BA.1.1	100	1920	Amplicon
hCoV-19/USA/GA-EHC-3802F/2022	EPI_ISL_9711990	BA.1.1	100	2781	Amplicon
hCoV-19/USA/GA-EHC-3803G/2022	EPI_ISL_9711991	BA.1	100	3571	Amplicon
hCoV-19/USA/GA-EHC-3807K/2022	EPI_ISL_10297155	BA.1.1	100	3122	Amplicon
hCoV-19/USA/GA-EHC-3808L/2022	EPI_ISL_9711992	BA.1.1	100	3917	Amplicon
hCoV-19/USA/GA-EHC-3809M/2022	EPI_ISL_9711993	BA.1.1	100	6074	Amplicon
hCoV-19/USA/GA-EHC-3811O/2022	EPI_ISL_9711994	BA.1	100	4647	Amplicon
hCoV-19/USA/GA-EHC-3812P/2022	EPI_ISL_9711995	BA.1.1	100	6110	Amplicon
hCoV-19/USA/GA-EHC-3814R/2022	EPI_ISL_10297156	BA.1.1	100	2800	Amplicon
hCoV-19/USA/GA-EHC-3818V/2022	EPI_ISL_10297157	BA.1.1	100	2251	Amplicon
hCoV-19/USA/GA-EHC-3819W/2022	EPI_ISL_9882241	BA.1.1	99	1496	Amplicon
hCoV-19/USA/GA-EHC-3820X/2022	EPI_ISL_9882242	BA.1	99	2873	Amplicon
hCoV-19/USA/GA-EHC-3821Y/2022	EPI_ISL_9882243	BA.1	100	3996	Amplicon
hCoV-19/USA/GA-EHC-3826D/2022	EPI_ISL_9882244	BA.1	100	5049	Amplicon
hCoV-19/USA/GA-EHC-3827E/2022	EPI_ISL_9882245	BA.1	100	2398	Amplicon
hCoV-19/USA/GA-EHC-3828F/2022	EPI_ISL_10297159	BA.1.1	100	1783	Amplicon
hCoV-19/USA/GA-EHC-3860L/2022	EPI_ISL_9882246	AY.3	99	2234	Amplicon
hCoV-19/USA/GA-EHC-3864P/2022	EPI_ISL_9983653	BA.1.1	97	2451	Amplicon
hCoV-19/USA/GA-EHC-3865Q/2022	EPI_ISL_9882247	BA.1.1	100	2847	Amplicon
hCoV-19/USA/GA-EHC-3867S/2022	EPI_ISL_9882248	BA.1.1	100	1672	Amplicon
hCoV-19/USA/GA-EHC-3869U/2022	EPI_ISL_9882249	BA.1.1	100	2090	Amplicon
hCoV-19/USA/GA-EHC-3871W/2022	EPI_ISL_9882250	BA.1.1	100	2186	Amplicon
hCoV-19/USA/GA-EHC-3873Y/2022	EPI_ISL_9882251	BA.1.1	100	2739	Amplicon
hCoV-19/USA/GA-EHC-3875A/2022	EPI_ISL_9882252	BA.1.1	100	2401	Amplicon
hCoV-19/USA/GA-EHC-3876B/2022	EPI_ISL_9882253	BA.1.1	100	2040	Amplicon
hCoV-19/USA/GA-EHC-3883I/2022	EPI_ISL_9882254	BA.1.1	100	3441	Amplicon
hCoV-19/USA/GA-EHC-3885K/2022	EPI_ISL_9882255	BA.1.1	99	2737	Amplicon
hCoV-19/USA/GA-EHC-3887M/2022	EPI_ISL_9882256	BA.1.1	100	4963	Amplicon
hCoV-19/USA/GA-EHC-3888N/2022	EPI_ISL_9882257	BA.1.1	99	1710	Amplicon
hCoV-19/USA/GA-EHC-3890P/2022	EPI_ISL_9935321	BA.1.1	100	1868	Amplicon
hCoV-19/USA/GA-EHC-3891Q/2022	EPI_ISL_10563756	BA.1.1	99	6237	Amplicon
hCoV-19/USA/GA-EHC-3893S/2022	EPI_ISL_9935322	BA.1	100	1858	Amplicon
hCoV-19/USA/GA-EHC-3894T/2022	EPI_ISL_9935323	BA.1.1	100	2318	Amplicon
hCoV-19/USA/GA-EHC-3895U/2022	EPI_ISL_10297160	BA.1.1	100	2674	Amplicon
hCoV-19/USA/GA-EHC-3907G/2022	EPI_ISL_13864565	BA.1.1	99	2447	Amplicon
hCoV-19/USA/GA-EHC-3913M/2022	EPI_ISL_10563747	BA.1	100	3844	Amplicon
hCoV-19/USA/GA-EHC-3914N/2022	EPI_ISL_10297163	BA.1.1	100	1796	Amplicon
hCoV-19/USA/GA-EHC-3915O/2022	EPI_ISL_11105904	BA.1	76	40	Amplicon
hCoV-19/USA/GA-EHC-3917Q/2022	EPI_ISL_10563753	BA.1.1	99	6917	Amplicon
hCoV-19/USA/GA-EHC-3918R/2022	EPI_ISL_10563757	BA.1	100	7559	Amplicon
hCoV-19/USA/GA-EHC-3921U/2022	EPI_ISL_10563755	BA.1	99	6751	Amplicon
hCoV-19/USA/GA-EHC-3923W/2022	EPI_ISL_10297164	BA.1.1	100	1447	Amplicon
hCoV-19/USA/GA-EHC-3925Y/2022	EPI_ISL_10297165	BA.1.1	100	2345	Amplicon
hCoV-19/USA/GA-EHC-3926Z/2022	EPI_ISL_10297166	BA.1	100	2153	Amplicon
hCoV-19/USA/GA-EHC-3928B/2022	EPI_ISL_10297167	BA.1.1	100	3451	Amplicon
hCoV-19/USA/GA-EHC-3936J/2022	EPI_ISL_17241297	BA.1.1	99	1506	Amplicon
hCoV-19/USA/GA-EHC-3937K/2022	EPI_ISL_10563748	BA.1.1	100	9689	Amplicon
hCoV-19/USA/GA-EHC-3938L/2022	EPI_ISL_10563750	BA.1	100	5588	Amplicon
hCoV-19/USA/GA-EHC-3944R/2022	EPI_ISL_10563752	BA.1.1	100	9781	Amplicon
hCoV-19/USA/GA-EHC-3981C/2022	EPI_ISL_11105893	BA.1	99	1756	Amplicon
hCoV-19/USA/GA-EHC-3982D/2022	EPI_ISL_11105895	BA.1.1	99	2090	Amplicon
hCoV-19/USA/GA-EHC-3984F/2022	EPI_ISL_11105903	BA.1.1	100	5953	Amplicon
hCoV-19/USA/GA-EHC-3987I/2022	EPI_ISL_10563749	BA.1.1	100	7972	Amplicon
hCoV-19/USA/GA-EHC-3992N/2022	EPI_ISL_11105896	BA.1.1	100	2687	Amplicon
hCoV-19/USA/GA-EHC-3994P/2022	EPI_ISL_10563746	BA.1.1	100	3647	Amplicon
hCoV-19/USA/GA-EHC-4002X/2022	EPI_ISL_11813964	BA.1.1	100	3115	Amplicon
hCoV-19/USA/GA-EHC-4015K/2022	EPI_ISL_11105902	BA.1	100	3814	Amplicon
hCoV-19/USA/GA-EHC-4020P/2022	EPI_ISL_10563754	BA.1.1	99	6153	Amplicon
hCoV-19/USA/GA-EHC-4021Q/2022	EPI_ISL_13864567	BA.1.1	100	1682	Amplicon
hCoV-19/USA/GA-EHC-4031A/2022	EPI_ISL_11357199	BA.1	98	892	Amplicon
hCoV-19/USA/GA-EHC-4033C/2022	EPI_ISL_11330705	BA.1	100	1351	Amplicon
hCoV-19/USA/GA-EHC-4034D/2022	EPI_ISL_11330707	BA.1.1	98	637	Amplicon
hCoV-19/USA/GA-EHC-4052V/2022	EPI_ISL_11105899	BA.1	99	798	Amplicon
hCoV-19/USA/GA-EHC-4074R/2022	EPI_ISL_15723954	BA.1.1	100	3863	Amplicon
hCoV-19/USA/GA-EHC-4075S/2022	EPI_ISL_11249074	BA.1.1	100	5950	Amplicon
hCoV-19/USA/GA-EHC-4077U/2022	EPI_ISL_11330704	BA.1.1	100	2499	Amplicon
hCoV-19/USA/GA-EHC-4079W/2022	EPI_ISL_11249072	BA.1	100	5280	Amplicon
hCoV-19/USA/GA-EHC-4102T/2022	EPI_ISL_11249082	BA.1.1	100	9223	Amplicon
hCoV-19/USA/GA-EHC-4107Y/2022	EPI_ISL_11249077	BA.1.1	100	3363	Amplicon
hCoV-19/USA/GA-EHC-4114F/2022	EPI_ISL_11249081	BA.1.1	100	7091	Amplicon
hCoV-19/USA/GA-EHC-4121M/2022	EPI_ISL_11255166	AY.25	96	5015	Amplicon
hCoV-19/USA/GA-EHC-4127S/2022	EPI_ISL_11249079	BA.1.1	100	5495	Amplicon
hCoV-19/USA/GA-EHC-4211Y/2022	EPI_ISL_11330696	BA.1.1	100	2962	Amplicon
hCoV-19/USA/GA-EHC-4213A/2022	EPI_ISL_11330700	BA.1.1	99	2098	Amplicon
hCoV-19/USA/GA-EHC-4222J/2022	EPI_ISL_11330697	BA.1.1	100	4709	Amplicon
hCoV-19/USA/GA-EHC-4224L/2022	EPI_ISL_12264478	BA.1.1	100	5557	Amplicon
hCoV-19/USA/GA-EHC-4232T/2022	EPI_ISL_11813966	BA.2	100	2065	Amplicon
hCoV-19/USA/GA-EHC-4237Y/2022	EPI_ISL_11813967	BA.1.1	100	6302	Amplicon
hCoV-19/USA/GA-EHC-4238Z/2022	EPI_ISL_11813968	BA.2	100	1245	Amplicon
hCoV-19/USA/GA-EHC-4263Y/2022	EPI_ISL_12264479	BA.2	100	5222	Amplicon
hCoV-19/USA/GA-EHC-4273I/2022	EPI_ISL_12264481	BA.2	100	4631	Amplicon
hCoV-19/USA/GA-EHC-4276L/2022	EPI_ISL_12264482	BA.1.1	99	6435	Amplicon
hCoV-19/USA/GA-EHC-4277M/2022	EPI_ISL_12617696	BA.1.1	100	1275	Amplicon
hCoV-19/USA/GA-EHC-4278N/2022	EPI_ISL_12617697	BA.2	100	1451	Amplicon
hCoV-19/USA/GA-EHC-4279O/2022	EPI_ISL_12617698	BA.2	100	1376	Amplicon
hCoV-19/USA/GA-EHC-4349G/2022	EPI_ISL_12617700	BA.1.1	100	3162	Amplicon
hCoV-19/USA/GA-EHC-4350H/2022	EPI_ISL_12617701	BA.2.12.1	100	2546	Amplicon
hCoV-19/USA/GA-EHC-4351I/2022	EPI_ISL_12617702	BA.2	100	2526	Amplicon
hCoV-19/USA/GA-EHC-4354L/2022	EPI_ISL_12617703	BA.1.1	100	4739	Amplicon
hCoV-19/USA/GA-EHC-4355M/2022	EPI_ISL_12617707	BA.2.12.1	96	593	Amplicon
hCoV-19/USA/GA-EHC-4356N/2022	EPI_ISL_12617704	BA.2.12.1	100	1485	Amplicon
hCoV-19/USA/GA-EHC-4358P/2022	EPI_ISL_12617708	BA.2.12.1	99	1285	Amplicon
hCoV-19/USA/GA-EHC-4359Q/2022	EPI_ISL_12617705	BA.2	100	4064	Amplicon
hCoV-19/USA/GA-EHC-4360R/2022	EPI_ISL_12617706	BA.2	100	2983	Amplicon
hCoV-19/USA/GA-EHC-4383O/2022	EPI_ISL_12808912	BA.2.3	100	1680	Amplicon
hCoV-19/USA/GA-EHC-4385Q/2022	EPI_ISL_12883182	BA.2	99	2663	Amplicon
hCoV-19/USA/GA-EHC-4386R/2022	EPI_ISL_12808921	BA.2.12.1	100	1916	Amplicon
hCoV-19/USA/GA-EHC-4389U/2022	EPI_ISL_12808917	BA.2.3	99	3147	Amplicon
hCoV-19/USA/GA-EHC-4391W/2022	EPI_ISL_12808918	BA.2.9	100	2863	Amplicon
hCoV-19/USA/GA-EHC-4392X/2022	EPI_ISL_12808915	BA.2.12.1	100	1572	Amplicon
hCoV-19/USA/GA-EHC-4472Z/2022	EPI_ISL_12808916	BA.2.31	100	3402	Amplicon
hCoV-19/USA/GA-EHC-4473A/2022	EPI_ISL_12808911	BA.1.1.18	100	2618	Amplicon
hCoV-19/USA/GA-EHC-4474B/2022	EPI_ISL_12808925	BA.2.12.1	100	1606	Amplicon
hCoV-19/USA/GA-EHC-4475C/2022	EPI_ISL_12808926	BA.2.12.1	98	691	Amplicon
hCoV-19/USA/GA-EHC-4477E/2022	EPI_ISL_12808913	BA.2.12.1	100	1784	Amplicon
hCoV-19/USA/GA-EHC-4479G/2022	EPI_ISL_12808905	BA.2	99	1198	Amplicon
hCoV-19/USA/GA-EHC-4480H/2022	EPI_ISL_12808922	BA.2.12.1	100	2917	Amplicon
hCoV-19/USA/GA-EHC-4482J/2022	EPI_ISL_12808923	BA.2	100	3187	Amplicon
hCoV-19/USA/GA-EHC-4485M/2022	EPI_ISL_12808924	BA.2.12.1	99	1056	Amplicon
hCoV-19/USA/GA-EHC-4486N/2022	EPI_ISL_12808908	BA.2.12.1	100	1585	Amplicon
hCoV-19/USA/GA-EHC-4487O/2022	EPI_ISL_12808920	BA.2.12.1	100	2235	Amplicon
hCoV-19/USA/GA-EHC-4488P/2022	EPI_ISL_12808906	BA.2	100	1510	Amplicon
hCoV-19/USA/GA-EHC-4489Q/2022	EPI_ISL_13105756	BA.2	100	2346	Amplicon
hCoV-19/USA/GA-EHC-4490R/2022	EPI_ISL_13105761	BA.2.9	99	3629	Amplicon
hCoV-19/USA/GA-EHC-4491S/2022	EPI_ISL_13105757	BA.2.12.1	100	3729	Amplicon
hCoV-19/USA/GA-EHC-4496X/2022	EPI_ISL_12883183	BA.2.12.1	100	2926	Amplicon
hCoV-19/USA/GA-EHC-4497Y/2022	EPI_ISL_12883184	BA.2	100	4030	Amplicon
hCoV-19/USA/GA-EHC-4501C/2022	EPI_ISL_12883186	BA.2	100	2333	Amplicon
hCoV-19/USA/GA-EHC-4503E/2022	EPI_ISL_12883187	BA.2.12.1	99	2820	Amplicon
hCoV-19/USA/GA-EHC-4505G/2022	EPI_ISL_12883188	BA.2.12.1	99	3548	Amplicon
hCoV-19/USA/GA-EHC-4506H/2022	EPI_ISL_12883197	BA.2.12.1	100	3427	Amplicon
hCoV-19/USA/GA-EHC-4507I/2022	EPI_ISL_12883189	BA.2.12.1	100	2762	Amplicon
hCoV-19/USA/GA-EHC-4508J/2022	EPI_ISL_12883190	BA.2.3	100	1991	Amplicon
hCoV-19/USA/GA-EHC-4509K/2022	EPI_ISL_12883191	BA.2.12.1	100	2088	Amplicon
hCoV-19/USA/GA-EHC-4511M/2022	EPI_ISL_12883192	BA.2	100	5688	Amplicon
hCoV-19/USA/GA-EHC-4512N/2022	EPI_ISL_12883193	BA.2.12.1	100	2946	Amplicon
hCoV-19/USA/GA-EHC-4513O/2022	EPI_ISL_12883194	BA.2	100	5334	Amplicon
hCoV-19/USA/GA-EHC-4515Q/2022	EPI_ISL_12883195	BA.2.12.1	100	1391	Amplicon
hCoV-19/USA/GA-EHC-4516R/2022	EPI_ISL_13105773	BA.2	100	1026	Amplicon
hCoV-19/USA/GA-EHC-4519U/2022	EPI_ISL_13105788	BA.2	100	820	Amplicon
hCoV-19/USA/GA-EHC-4522X/2022	EPI_ISL_13105776	BA.2	100	1131	Amplicon
hCoV-19/USA/GA-EHC-4527C/2022	EPI_ISL_13105791	BA.2	100	1935	Amplicon
hCoV-19/USA/GA-EHC-4543S/2022	EPI_ISL_13356237	BA.2.12.1	99	2730	Amplicon
hCoV-19/USA/GA-EHC-4553C/2022	EPI_ISL_13563901	BA.2	99	2314	Amplicon
hCoV-19/USA/GA-EHC-4606D/2022	EPI_ISL_13356200	BA.2.12.1	97	503	Amplicon
hCoV-19/USA/GA-EHC-4612J/2022	EPI_ISL_13356193	BA.2.12.1	100	4332	Amplicon
hCoV-19/USA/GA-EHC-4615M/2022	EPI_ISL_13356203	BA.2	76	36	Amplicon
hCoV-19/USA/GA-EHC-4619Q/2022	EPI_ISL_13412217	BA.5	99	1871	Amplicon
hCoV-19/USA/GA-EHC-4622T/2022	EPI_ISL_13412219	BA.2	100	2763	Amplicon
hCoV-19/USA/GA-EHC-4643O/2022	EPI_ISL_17241296	BA.2.12.1	86	109	Amplicon
hCoV-19/USA/GA-EHC-4653Y/2022	EPI_ISL_13729087	BA.2.12.1	97	702	Amplicon
hCoV-19/USA/GA-EHC-4664J/2022	EPI_ISL_13729082	BA.2.12.1	99	595	Amplicon
hCoV-19/USA/GA-EHC-4668N/2022	EPI_ISL_13563898	BA.2.12.1	99	1180	Amplicon
